# Supplementary material for: Global diversity of the gene encoding the Pfs25 protein—a Plasmodium falciparum transmission-blocking vaccine candidate
Source: Parasit Vectors. 2021 Nov 8;14:571. doi: 10.1186/s13071-021-05078-6 (PMC8574928; doi:10.1186/s13071-021-05078-6)
Supplement: Supplementary file 2 — Additional file 2: Table S1. List of P. falciparum isolates with full-length sequences of the Pfs25 gene [file 13071_2021_5078_MOESM2_ESM.xlsx]

## Sheet: Sheet1
No.	Name	Haplotype	Parasite origin	Accession Num.	Source	Reference
1	3D7 (clone of NF 54)	1	Reference strain (unknown origin)	LN999944.1	BLAST nucleotide	Gardner, M.J., Hall, N., Fung, E., White, O., Berriman, M., Hyman, R.W., Carlton, J.M., Pain, A., Nelson, K.E., Bowman, S., Paulsen, I.T., James, K., Eisen, J.A., Rutherford, K., Salzberg, S.L., Craig, A., Kyes, S., Chan, M.S., Nene, V., Shallom, S.J., … Barrell, B. (2002). Genome sequence of the human malaria parasite Plasmodium falciparum. Nature. 419(6906): 498–511.
2	7G8 cont1.2386	1	Brazil	ABGZ02002386.1	BLAST WGS	BioProject PRJNA20851, Broad Institute
3	CS2	2	Brazil	PF3D7_1031000	PlasmoDB	Dominic Kwiatkowski, Oxford / Wellcome Trust Sanger Institute
4	IT	2	Brazil	LR131331.1	BLAST nucleotide	BioProject PRJEB8808, the Broad Institute, the University of Oxford and the Wellcome Trust Sanger Institute
5	SantaLucia cont1.2292	9	Brazil	ABHA02002292.1	BLAST WGS	BioProject PRJNA20849, Broad Institute
6	KH01	1	Cambodia	PF3D7_1031000	PlasmoDB	Otto, T.D., Böhme, U., Sanders, M., Reid, A., Bruske, E.I., Duffy, C.W., Bull, P.C., Pearson, R.D., Abdi, A., Dimonte, S., Stewart, L.B., Campino, S., Kekre, M., Hamilton, W.L., Claessens, A., Volkman, S.K., Ndiaye, D., Amambua-Ngwa, A., Diakite, M., Fairhurst, R.M., Conway, D.J., Franck, M., Newbold, C.I., Berriman, M. 2018. Long read assemblies of geographically dispersed Plasmodium falciparum …
7	KH02	1	Cambodia	PF3D7_1031000	PlasmoDB	Otto, T.D., Böhme, U., Sanders, M., Reid, A., Bruske, E.I., Duffy, C.W., Bull, P.C., Pearson, R.D., Abdi, A., Dimonte, S., Stewart, L.B., Campino, S., Kekre, M., Hamilton, W.L., Claessens, A., Volkman, S.K., Ndiaye, D., Amambua-Ngwa, A., Diakite, M., Fairhurst, R.M., Conway, D.J., Franck, M., Newbold, C.I., Berriman, M. 2018. Long read assemblies of geographically dispersed Plasmodium falciparum …
8	KH1	1	Cambodia	LR131427.1	BLAST nucleotide	BioProject PRJEB8808, the Broad Institute, the University of Oxford and the Wellcome Trust Sanger Institute
9	KH2	1	Cambodia	LR131315.1	BLAST nucleotide	BioProject PRJEB8808, the Broad Institute, the University of Oxford and the Wellcome Trust Sanger Institute
10	NF135/5.C10 cont1.2418	3	Cambodia	AOPS01002418.1	BLAST WGS	BioProject PRJNA67487, Broad Institute
11	FCC1/HN	2	China	AF154117.1	BLAST nucleotide	Luo, S.H., Yu, X.B., Liu, Y.W., Fang, J.M., Xu, J. and Li, X.R. 1998. Cloning and sequenceing of the gene encoding the sexual-stage target antigen Pfs25 of Plasmodium falciparum, south China isolate FCC1/HN. Zhongguo Jishengchongbing Fangzhi Zazhi. 11: 171-176.
12	PFD-3/YN	2	China	AF193769.1	NCBI	Wang,Y.H., Chen,H.F., Luo,S.H. and Yu,X.B. 2000. Isolation and sequencing of the pfs25 gene from the PFD-3/YN isolate of Plasmodium falciparum. Chung-kuo Jen Shou Kung Huan Ping Tsa Chih.
13	CD01	1	Congo	PF3D7_1031000	PlasmoDB	Otto, T.D., Böhme, U., Sanders, M., Reid, A., Bruske, E.I., Duffy, C.W., Bull, P.C., Pearson, R.D., Abdi, A., Dimonte, S., Stewart, L.B., Campino, S., Kekre, M., Hamilton, W.L., Claessens, A., Volkman, S.K., Ndiaye, D., Amambua-Ngwa, A., Diakite, M., Fairhurst, R.M., Conway, D.J., Franck, M., Newbold, C.I., Berriman, M. 2018. Long read assemblies of geographically dispersed Plasmodium falciparum …
14	P196J3-C	1	El Salvador	PF3D7_1031000	PlasmoDB	Dan Neafsey, Broad Institute
15	G224	1	French Guiana	PF3D7_1031000	PlasmoDB	Dan Neafsey, Broad Institute
16	GA01	1	French Guiana	PF3D7_1031000	PlasmoDB	Otto, T.D., Böhme, U., Sanders, M., Reid, A., Bruske, E.I., Duffy, C.W., Bull, P.C., Pearson, R.D., Abdi, A., Dimonte, S., Stewart, L.B., Campino, S., Kekre, M., Hamilton, W.L., Claessens, A., Volkman, S.K., Ndiaye, D., Amambua-Ngwa, A., Diakite, M., Fairhurst, R.M., Conway, D.J., Franck, M., Newbold, C.I., Berriman, M. 2018. Long read assemblies of geographically dispersed Plasmodium falciparum …
17	H209	1	French Guiana	PF3D7_1031000	PlasmoDB	Dan Neafsey, Broad Institute
18	M271-D	1	French Guiana	PF3D7_1031000	PlasmoDB	Dan Neafsey, Broad Institute
19	M312-D	1	French Guiana	PF3D7_1031000	PlasmoDB	Dan Neafsey, Broad Institute
20	N011-A	1	French Guiana	PF3D7_1031000	PlasmoDB	Dan Neafsey, Broad Institute
21	N023-A	1	French Guiana	PF3D7_1031000	PlasmoDB	Dan Neafsey, Broad Institute
22	N071-I	1	French Guiana	PF3D7_1031000	PlasmoDB	Dan Neafsey, Broad Institute
23	N164-A	1	French Guiana	PF3D7_1031000	PlasmoDB	Dan Neafsey, Broad Institute
24	N497-C	1	French Guiana	PF3D7_1031000	PlasmoDB	Dan Neafsey, Broad Institute
25	N579-A	1	French Guiana	PF3D7_1031000	PlasmoDB	Dan Neafsey, Broad Institute
26	O079-B	1	French Guiana	PF3D7_1031000	PlasmoDB	Dan Neafsey, Broad Institute
27	O141-A	1	French Guiana	PF3D7_1031000	PlasmoDB	Dan Neafsey, Broad Institute
28	O222-A	1	French Guiana	PF3D7_1031000	PlasmoDB	Dan Neafsey, Broad Institute
29	O306-A	1	French Guiana	PF3D7_1031000	PlasmoDB	Dan Neafsey, Broad Institute
30	O314	1	French Guiana	PF3D7_1031000	PlasmoDB	Dan Neafsey, Broad Institute
31	P164-C	1	French Guiana	PF3D7_1031000	PlasmoDB	Dan Neafsey, Broad Institute
32	P167-B	1	French Guiana	PF3D7_1031000	PlasmoDB	Dan Neafsey, Broad Institute
33	P237-C	1	French Guiana	PF3D7_1031000	PlasmoDB	Dan Neafsey, Broad Institute
34	P241-D	1	French Guiana	PF3D7_1031000	PlasmoDB	Dan Neafsey, Broad Institute
35	PS097	1	French Guiana	PF3D7_1031000	PlasmoDB	Dan Neafsey, Broad Institute
36	PS103	1	French Guiana	PF3D7_1031000	PlasmoDB	Dan Neafsey, Broad Institute
37	PS122_G11	1	French Guiana	PF3D7_1031000	PlasmoDB	Dan Neafsey, Broad Institute
38	BM_0008	1	Gambia	PF3D7_1031000	PlasmoDB	Amambua-Ngwa, A., Tetteh, K.K., Manske, M., Gomez-Escobar, N., Stewart, L.B., Deerhake, M.E., Cheeseman, I.H., Newbold, C.I., Holder, A.A., Knuepfer, E., Janha, O., Jallow, M., Campino, S., Macinnis, B., Kwiatkowski, D.P., & Conway, D.J. 2012. Population genomic scan for candidate signatures of balancing selection to guide antigen characterization in malaria parasites. PLoS genetics. 8(11): e1002…
39	BM_0009	1	Gambia	PF3D7_1031000	PlasmoDB	Amambua-Ngwa, A., Tetteh, K.K., Manske, M., Gomez-Escobar, N., Stewart, L.B., Deerhake, M.E., Cheeseman, I.H., Newbold, C.I., Holder, A.A., Knuepfer, E., Janha, O., Jallow, M., Campino, S., Macinnis, B., Kwiatkowski, D.P., & Conway, D.J. 2012. Population genomic scan for candidate signatures of balancing selection to guide antigen characterization in malaria parasites. PLoS genetics. 8(11): e1002…
40	RV_3600	1	Gambia	PF3D7_1031000	PlasmoDB	Amambua-Ngwa, A., Tetteh, K.K., Manske, M., Gomez-Escobar, N., Stewart, L.B., Deerhake, M.E., Cheeseman, I.H., Newbold, C.I., Holder, A.A., Knuepfer, E., Janha, O., Jallow, M., Campino, S., Macinnis, B., Kwiatkowski, D.P., & Conway, D.J. 2012. Population genomic scan for candidate signatures of balancing selection to guide antigen characterization in malaria parasites. PLoS genetics. 8(11): e1002…
41	RV_3606	1	Gambia	PF3D7_1031000	PlasmoDB	Amambua-Ngwa, A., Tetteh, K.K., Manske, M., Gomez-Escobar, N., Stewart, L.B., Deerhake, M.E., Cheeseman, I.H., Newbold, C.I., Holder, A.A., Knuepfer, E., Janha, O., Jallow, M., Campino, S., Macinnis, B., Kwiatkowski, D.P., & Conway, D.J. 2012. Population genomic scan for candidate signatures of balancing selection to guide antigen characterization in malaria parasites. PLoS genetics. 8(11): e1002…
42	RV_3610	1	Gambia	PF3D7_1031000	PlasmoDB	Amambua-Ngwa, A., Tetteh, K.K., Manske, M., Gomez-Escobar, N., Stewart, L.B., Deerhake, M.E., Cheeseman, I.H., Newbold, C.I., Holder, A.A., Knuepfer, E., Janha, O., Jallow, M., Campino, S., Macinnis, B., Kwiatkowski, D.P., & Conway, D.J. 2012. Population genomic scan for candidate signatures of balancing selection to guide antigen characterization in malaria parasites. PLoS genetics. 8(11): e1002…
43	RV_3611	1	Gambia	PF3D7_1031000	PlasmoDB	Amambua-Ngwa, A., Tetteh, K.K., Manske, M., Gomez-Escobar, N., Stewart, L.B., Deerhake, M.E., Cheeseman, I.H., Newbold, C.I., Holder, A.A., Knuepfer, E., Janha, O., Jallow, M., Campino, S., Macinnis, B., Kwiatkowski, D.P., & Conway, D.J. 2012. Population genomic scan for candidate signatures of balancing selection to guide antigen characterization in malaria parasites. PLoS genetics. 8(11): e1002…
44	RV_3614	1	Gambia	PF3D7_1031000	PlasmoDB	Amambua-Ngwa, A., Tetteh, K.K., Manske, M., Gomez-Escobar, N., Stewart, L.B., Deerhake, M.E., Cheeseman, I.H., Newbold, C.I., Holder, A.A., Knuepfer, E., Janha, O., Jallow, M., Campino, S., Macinnis, B., Kwiatkowski, D.P., & Conway, D.J. 2012. Population genomic scan for candidate signatures of balancing selection to guide antigen characterization in malaria parasites. PLoS genetics. 8(11): e1002…
45	RV_3630	1	Gambia	PF3D7_1031000	PlasmoDB	Amambua-Ngwa, A., Tetteh, K.K., Manske, M., Gomez-Escobar, N., Stewart, L.B., Deerhake, M.E., Cheeseman, I.H., Newbold, C.I., Holder, A.A., Knuepfer, E., Janha, O., Jallow, M., Campino, S., Macinnis, B., Kwiatkowski, D.P., & Conway, D.J. 2012. Population genomic scan for candidate signatures of balancing selection to guide antigen characterization in malaria parasites. PLoS genetics. 8(11): e1002…
46	RV_3635	1	Gambia	PF3D7_1031000	PlasmoDB	Amambua-Ngwa, A., Tetteh, K.K., Manske, M., Gomez-Escobar, N., Stewart, L.B., Deerhake, M.E., Cheeseman, I.H., Newbold, C.I., Holder, A.A., Knuepfer, E., Janha, O., Jallow, M., Campino, S., Macinnis, B., Kwiatkowski, D.P., & Conway, D.J. 2012. Population genomic scan for candidate signatures of balancing selection to guide antigen characterization in malaria parasites. PLoS genetics. 8(11): e1002…
47	RV_3637	1	Gambia	PF3D7_1031000	PlasmoDB	Amambua-Ngwa, A., Tetteh, K.K., Manske, M., Gomez-Escobar, N., Stewart, L.B., Deerhake, M.E., Cheeseman, I.H., Newbold, C.I., Holder, A.A., Knuepfer, E., Janha, O., Jallow, M., Campino, S., Macinnis, B., Kwiatkowski, D.P., & Conway, D.J. 2012. Population genomic scan for candidate signatures of balancing selection to guide antigen characterization in malaria parasites. PLoS genetics. 8(11): e1002…
48	RV_3642	1	Gambia	PF3D7_1031000	PlasmoDB	Amambua-Ngwa, A., Tetteh, K.K., Manske, M., Gomez-Escobar, N., Stewart, L.B., Deerhake, M.E., Cheeseman, I.H., Newbold, C.I., Holder, A.A., Knuepfer, E., Janha, O., Jallow, M., Campino, S., Macinnis, B., Kwiatkowski, D.P., & Conway, D.J. 2012. Population genomic scan for candidate signatures of balancing selection to guide antigen characterization in malaria parasites. PLoS genetics. 8(11): e1002…
49	RV_3650	1	Gambia	PF3D7_1031000	PlasmoDB	Amambua-Ngwa, A., Tetteh, K.K., Manske, M., Gomez-Escobar, N., Stewart, L.B., Deerhake, M.E., Cheeseman, I.H., Newbold, C.I., Holder, A.A., Knuepfer, E., Janha, O., Jallow, M., Campino, S., Macinnis, B., Kwiatkowski, D.P., & Conway, D.J. 2012. Population genomic scan for candidate signatures of balancing selection to guide antigen characterization in malaria parasites. PLoS genetics. 8(11): e1002…
50	RV_3655	1	Gambia	PF3D7_1031000	PlasmoDB	Amambua-Ngwa, A., Tetteh, K.K., Manske, M., Gomez-Escobar, N., Stewart, L.B., Deerhake, M.E., Cheeseman, I.H., Newbold, C.I., Holder, A.A., Knuepfer, E., Janha, O., Jallow, M., Campino, S., Macinnis, B., Kwiatkowski, D.P., & Conway, D.J. 2012. Population genomic scan for candidate signatures of balancing selection to guide antigen characterization in malaria parasites. PLoS genetics. 8(11): e1002…
51	RV_3671	1	Gambia	PF3D7_1031000	PlasmoDB	Amambua-Ngwa, A., Tetteh, K.K., Manske, M., Gomez-Escobar, N., Stewart, L.B., Deerhake, M.E., Cheeseman, I.H., Newbold, C.I., Holder, A.A., Knuepfer, E., Janha, O., Jallow, M., Campino, S., Macinnis, B., Kwiatkowski, D.P., & Conway, D.J. 2012. Population genomic scan for candidate signatures of balancing selection to guide antigen characterization in malaria parasites. PLoS genetics. 8(11): e1002…
52	RV_3672	1	Gambia	PF3D7_1031000	PlasmoDB	Amambua-Ngwa, A., Tetteh, K.K., Manske, M., Gomez-Escobar, N., Stewart, L.B., Deerhake, M.E., Cheeseman, I.H., Newbold, C.I., Holder, A.A., Knuepfer, E., Janha, O., Jallow, M., Campino, S., Macinnis, B., Kwiatkowski, D.P., & Conway, D.J. 2012. Population genomic scan for candidate signatures of balancing selection to guide antigen characterization in malaria parasites. PLoS genetics. 8(11): e1002…
53	RV_3673	1	Gambia	PF3D7_1031000	PlasmoDB	Amambua-Ngwa, A., Tetteh, K.K., Manske, M., Gomez-Escobar, N., Stewart, L.B., Deerhake, M.E., Cheeseman, I.H., Newbold, C.I., Holder, A.A., Knuepfer, E., Janha, O., Jallow, M., Campino, S., Macinnis, B., Kwiatkowski, D.P., & Conway, D.J. 2012. Population genomic scan for candidate signatures of balancing selection to guide antigen characterization in malaria parasites. PLoS genetics. 8(11): e1002…
54	RV_3675	1	Gambia	PF3D7_1031000	PlasmoDB	Amambua-Ngwa, A., Tetteh, K.K., Manske, M., Gomez-Escobar, N., Stewart, L.B., Deerhake, M.E., Cheeseman, I.H., Newbold, C.I., Holder, A.A., Knuepfer, E., Janha, O., Jallow, M., Campino, S., Macinnis, B., Kwiatkowski, D.P., & Conway, D.J. 2012. Population genomic scan for candidate signatures of balancing selection to guide antigen characterization in malaria parasites. PLoS genetics. 8(11): e1002…
55	RV_3687	1	Gambia	PF3D7_1031000	PlasmoDB	Amambua-Ngwa, A., Tetteh, K.K., Manske, M., Gomez-Escobar, N., Stewart, L.B., Deerhake, M.E., Cheeseman, I.H., Newbold, C.I., Holder, A.A., Knuepfer, E., Janha, O., Jallow, M., Campino, S., Macinnis, B., Kwiatkowski, D.P., & Conway, D.J. 2012. Population genomic scan for candidate signatures of balancing selection to guide antigen characterization in malaria parasites. PLoS genetics. 8(11): e1002…
56	RV_3695	1	Gambia	PF3D7_1031000	PlasmoDB	Amambua-Ngwa, A., Tetteh, K.K., Manske, M., Gomez-Escobar, N., Stewart, L.B., Deerhake, M.E., Cheeseman, I.H., Newbold, C.I., Holder, A.A., Knuepfer, E., Janha, O., Jallow, M., Campino, S., Macinnis, B., Kwiatkowski, D.P., & Conway, D.J. 2012. Population genomic scan for candidate signatures of balancing selection to guide antigen characterization in malaria parasites. PLoS genetics. 8(11): e1002…
57	RV_3696	1	Gambia	PF3D7_1031000	PlasmoDB	Amambua-Ngwa, A., Tetteh, K.K., Manske, M., Gomez-Escobar, N., Stewart, L.B., Deerhake, M.E., Cheeseman, I.H., Newbold, C.I., Holder, A.A., Knuepfer, E., Janha, O., Jallow, M., Campino, S., Macinnis, B., Kwiatkowski, D.P., & Conway, D.J. 2012. Population genomic scan for candidate signatures of balancing selection to guide antigen characterization in malaria parasites. PLoS genetics. 8(11): e1002…
58	RV_3701	1	Gambia	PF3D7_1031000	PlasmoDB	Amambua-Ngwa, A., Tetteh, K.K., Manske, M., Gomez-Escobar, N., Stewart, L.B., Deerhake, M.E., Cheeseman, I.H., Newbold, C.I., Holder, A.A., Knuepfer, E., Janha, O., Jallow, M., Campino, S., Macinnis, B., Kwiatkowski, D.P., & Conway, D.J. 2012. Population genomic scan for candidate signatures of balancing selection to guide antigen characterization in malaria parasites. PLoS genetics. 8(11): e1002…
59	RV_3702	1	Gambia	PF3D7_1031000	PlasmoDB	Amambua-Ngwa, A., Tetteh, K.K., Manske, M., Gomez-Escobar, N., Stewart, L.B., Deerhake, M.E., Cheeseman, I.H., Newbold, C.I., Holder, A.A., Knuepfer, E., Janha, O., Jallow, M., Campino, S., Macinnis, B., Kwiatkowski, D.P., & Conway, D.J. 2012. Population genomic scan for candidate signatures of balancing selection to guide antigen characterization in malaria parasites. PLoS genetics. 8(11): e1002…
60	RV_3703	1	Gambia	PF3D7_1031000	PlasmoDB	Amambua-Ngwa, A., Tetteh, K.K., Manske, M., Gomez-Escobar, N., Stewart, L.B., Deerhake, M.E., Cheeseman, I.H., Newbold, C.I., Holder, A.A., Knuepfer, E., Janha, O., Jallow, M., Campino, S., Macinnis, B., Kwiatkowski, D.P., & Conway, D.J. 2012. Population genomic scan for candidate signatures of balancing selection to guide antigen characterization in malaria parasites. PLoS genetics. 8(11): e1002…
61	RV_3708	8	Gambia	PF3D7_1031000	PlasmoDB	Amambua-Ngwa, A., Tetteh, K.K., Manske, M., Gomez-Escobar, N., Stewart, L.B., Deerhake, M.E., Cheeseman, I.H., Newbold, C.I., Holder, A.A., Knuepfer, E., Janha, O., Jallow, M., Campino, S., Macinnis, B., Kwiatkowski, D.P., & Conway, D.J. 2012. Population genomic scan for candidate signatures of balancing selection to guide antigen characterization in malaria parasites. PLoS genetics. 8(11): e1002…
62	RV_3714	1	Gambia	PF3D7_1031000	PlasmoDB	Amambua-Ngwa, A., Tetteh, K.K., Manske, M., Gomez-Escobar, N., Stewart, L.B., Deerhake, M.E., Cheeseman, I.H., Newbold, C.I., Holder, A.A., Knuepfer, E., Janha, O., Jallow, M., Campino, S., Macinnis, B., Kwiatkowski, D.P., & Conway, D.J. 2012. Population genomic scan for candidate signatures of balancing selection to guide antigen characterization in malaria parasites. PLoS genetics. 8(11): e1002…
63	RV_3717	1	Gambia	PF3D7_1031000	PlasmoDB	Amambua-Ngwa, A., Tetteh, K.K., Manske, M., Gomez-Escobar, N., Stewart, L.B., Deerhake, M.E., Cheeseman, I.H., Newbold, C.I., Holder, A.A., Knuepfer, E., Janha, O., Jallow, M., Campino, S., Macinnis, B., Kwiatkowski, D.P., & Conway, D.J. 2012. Population genomic scan for candidate signatures of balancing selection to guide antigen characterization in malaria parasites. PLoS genetics. 8(11): e1002…
64	RV_3721	1	Gambia	PF3D7_1031000	PlasmoDB	Amambua-Ngwa, A., Tetteh, K.K., Manske, M., Gomez-Escobar, N., Stewart, L.B., Deerhake, M.E., Cheeseman, I.H., Newbold, C.I., Holder, A.A., Knuepfer, E., Janha, O., Jallow, M., Campino, S., Macinnis, B., Kwiatkowski, D.P., & Conway, D.J. 2012. Population genomic scan for candidate signatures of balancing selection to guide antigen characterization in malaria parasites. PLoS genetics. 8(11): e1002…
65	RV_3729	1	Gambia	PF3D7_1031000	PlasmoDB	Amambua-Ngwa, A., Tetteh, K.K., Manske, M., Gomez-Escobar, N., Stewart, L.B., Deerhake, M.E., Cheeseman, I.H., Newbold, C.I., Holder, A.A., Knuepfer, E., Janha, O., Jallow, M., Campino, S., Macinnis, B., Kwiatkowski, D.P., & Conway, D.J. 2012. Population genomic scan for candidate signatures of balancing selection to guide antigen characterization in malaria parasites. PLoS genetics. 8(11): e1002…
66	RV_3730	1	Gambia	PF3D7_1031000	PlasmoDB	Amambua-Ngwa, A., Tetteh, K.K., Manske, M., Gomez-Escobar, N., Stewart, L.B., Deerhake, M.E., Cheeseman, I.H., Newbold, C.I., Holder, A.A., Knuepfer, E., Janha, O., Jallow, M., Campino, S., Macinnis, B., Kwiatkowski, D.P., & Conway, D.J. 2012. Population genomic scan for candidate signatures of balancing selection to guide antigen characterization in malaria parasites. PLoS genetics. 8(11): e1002…
67	RV_3731	1	Gambia	PF3D7_1031000	PlasmoDB	Amambua-Ngwa, A., Tetteh, K.K., Manske, M., Gomez-Escobar, N., Stewart, L.B., Deerhake, M.E., Cheeseman, I.H., Newbold, C.I., Holder, A.A., Knuepfer, E., Janha, O., Jallow, M., Campino, S., Macinnis, B., Kwiatkowski, D.P., & Conway, D.J. 2012. Population genomic scan for candidate signatures of balancing selection to guide antigen characterization in malaria parasites. PLoS genetics. 8(11): e1002…
68	RV_3735	1	Gambia	PF3D7_1031000	PlasmoDB	Amambua-Ngwa, A., Tetteh, K.K., Manske, M., Gomez-Escobar, N., Stewart, L.B., Deerhake, M.E., Cheeseman, I.H., Newbold, C.I., Holder, A.A., Knuepfer, E., Janha, O., Jallow, M., Campino, S., Macinnis, B., Kwiatkowski, D.P., & Conway, D.J. 2012. Population genomic scan for candidate signatures of balancing selection to guide antigen characterization in malaria parasites. PLoS genetics. 8(11): e1002…
69	RV_3736	1	Gambia	PF3D7_1031000	PlasmoDB	Amambua-Ngwa, A., Tetteh, K.K., Manske, M., Gomez-Escobar, N., Stewart, L.B., Deerhake, M.E., Cheeseman, I.H., Newbold, C.I., Holder, A.A., Knuepfer, E., Janha, O., Jallow, M., Campino, S., Macinnis, B., Kwiatkowski, D.P., & Conway, D.J. 2012. Population genomic scan for candidate signatures of balancing selection to guide antigen characterization in malaria parasites. PLoS genetics. 8(11): e1002…
70	RV_3737	1	Gambia	PF3D7_1031000	PlasmoDB	Amambua-Ngwa, A., Tetteh, K.K., Manske, M., Gomez-Escobar, N., Stewart, L.B., Deerhake, M.E., Cheeseman, I.H., Newbold, C.I., Holder, A.A., Knuepfer, E., Janha, O., Jallow, M., Campino, S., Macinnis, B., Kwiatkowski, D.P., & Conway, D.J. 2012. Population genomic scan for candidate signatures of balancing selection to guide antigen characterization in malaria parasites. PLoS genetics. 8(11): e1002…
71	RV_3739	1	Gambia	PF3D7_1031000	PlasmoDB	Amambua-Ngwa, A., Tetteh, K.K., Manske, M., Gomez-Escobar, N., Stewart, L.B., Deerhake, M.E., Cheeseman, I.H., Newbold, C.I., Holder, A.A., Knuepfer, E., Janha, O., Jallow, M., Campino, S., Macinnis, B., Kwiatkowski, D.P., & Conway, D.J. 2012. Population genomic scan for candidate signatures of balancing selection to guide antigen characterization in malaria parasites. PLoS genetics. 8(11): e1002…
72	RV_3740	1	Gambia	PF3D7_1031000	PlasmoDB	Amambua-Ngwa, A., Tetteh, K.K., Manske, M., Gomez-Escobar, N., Stewart, L.B., Deerhake, M.E., Cheeseman, I.H., Newbold, C.I., Holder, A.A., Knuepfer, E., Janha, O., Jallow, M., Campino, S., Macinnis, B., Kwiatkowski, D.P., & Conway, D.J. 2012. Population genomic scan for candidate signatures of balancing selection to guide antigen characterization in malaria parasites. PLoS genetics. 8(11): e1002…
73	RV_3741	1	Gambia	PF3D7_1031000	PlasmoDB	Amambua-Ngwa, A., Tetteh, K.K., Manske, M., Gomez-Escobar, N., Stewart, L.B., Deerhake, M.E., Cheeseman, I.H., Newbold, C.I., Holder, A.A., Knuepfer, E., Janha, O., Jallow, M., Campino, S., Macinnis, B., Kwiatkowski, D.P., & Conway, D.J. 2012. Population genomic scan for candidate signatures of balancing selection to guide antigen characterization in malaria parasites. PLoS genetics. 8(11): e1002…
74	RV_3764	1	Gambia	PF3D7_1031000	PlasmoDB	Amambua-Ngwa, A., Tetteh, K.K., Manske, M., Gomez-Escobar, N., Stewart, L.B., Deerhake, M.E., Cheeseman, I.H., Newbold, C.I., Holder, A.A., Knuepfer, E., Janha, O., Jallow, M., Campino, S., Macinnis, B., Kwiatkowski, D.P., & Conway, D.J. 2012. Population genomic scan for candidate signatures of balancing selection to guide antigen characterization in malaria parasites. PLoS genetics. 8(11): e1002…
75	RV_3766	1	Gambia	PF3D7_1031000	PlasmoDB	Amambua-Ngwa, A., Tetteh, K.K., Manske, M., Gomez-Escobar, N., Stewart, L.B., Deerhake, M.E., Cheeseman, I.H., Newbold, C.I., Holder, A.A., Knuepfer, E., Janha, O., Jallow, M., Campino, S., Macinnis, B., Kwiatkowski, D.P., & Conway, D.J. 2012. Population genomic scan for candidate signatures of balancing selection to guide antigen characterization in malaria parasites. PLoS genetics. 8(11): e1002…
76	RV_3769	1	Gambia	PF3D7_1031000	PlasmoDB	Amambua-Ngwa, A., Tetteh, K.K., Manske, M., Gomez-Escobar, N., Stewart, L.B., Deerhake, M.E., Cheeseman, I.H., Newbold, C.I., Holder, A.A., Knuepfer, E., Janha, O., Jallow, M., Campino, S., Macinnis, B., Kwiatkowski, D.P., & Conway, D.J. 2012. Population genomic scan for candidate signatures of balancing selection to guide antigen characterization in malaria parasites. PLoS genetics. 8(11): e1002…
77	TRIPS_301	1	Gambia	PF3D7_1031000	PlasmoDB	Amambua-Ngwa, A., Tetteh, K.K., Manske, M., Gomez-Escobar, N., Stewart, L.B., Deerhake, M.E., Cheeseman, I.H., Newbold, C.I., Holder, A.A., Knuepfer, E., Janha, O., Jallow, M., Campino, S., Macinnis, B., Kwiatkowski, D.P., & Conway, D.J. 2012. Population genomic scan for candidate signatures of balancing selection to guide antigen characterization in malaria parasites. PLoS genetics. 8(11): e1002…
78	TRIPS_303	1	Gambia	PF3D7_1031000	PlasmoDB	Amambua-Ngwa, A., Tetteh, K.K., Manske, M., Gomez-Escobar, N., Stewart, L.B., Deerhake, M.E., Cheeseman, I.H., Newbold, C.I., Holder, A.A., Knuepfer, E., Janha, O., Jallow, M., Campino, S., Macinnis, B., Kwiatkowski, D.P., & Conway, D.J. 2012. Population genomic scan for candidate signatures of balancing selection to guide antigen characterization in malaria parasites. PLoS genetics. 8(11): e1002…
79	TRIPS_331	1	Gambia	PF3D7_1031000	PlasmoDB	Amambua-Ngwa, A., Tetteh, K.K., Manske, M., Gomez-Escobar, N., Stewart, L.B., Deerhake, M.E., Cheeseman, I.H., Newbold, C.I., Holder, A.A., Knuepfer, E., Janha, O., Jallow, M., Campino, S., Macinnis, B., Kwiatkowski, D.P., & Conway, D.J. 2012. Population genomic scan for candidate signatures of balancing selection to guide antigen characterization in malaria parasites. PLoS genetics. 8(11): e1002…
80	TRIPS_355	1	Gambia	PF3D7_1031000	PlasmoDB	Amambua-Ngwa, A., Tetteh, K.K., Manske, M., Gomez-Escobar, N., Stewart, L.B., Deerhake, M.E., Cheeseman, I.H., Newbold, C.I., Holder, A.A., Knuepfer, E., Janha, O., Jallow, M., Campino, S., Macinnis, B., Kwiatkowski, D.P., & Conway, D.J. 2012. Population genomic scan for candidate signatures of balancing selection to guide antigen characterization in malaria parasites. PLoS genetics. 8(11): e1002…
81	TRIPS_364	1	Gambia	PF3D7_1031000	PlasmoDB	Amambua-Ngwa, A., Tetteh, K.K., Manske, M., Gomez-Escobar, N., Stewart, L.B., Deerhake, M.E., Cheeseman, I.H., Newbold, C.I., Holder, A.A., Knuepfer, E., Janha, O., Jallow, M., Campino, S., Macinnis, B., Kwiatkowski, D.P., & Conway, D.J. 2012. Population genomic scan for candidate signatures of balancing selection to guide antigen characterization in malaria parasites. PLoS genetics. 8(11): e1002…
82	TRIPS_373	1	Gambia	PF3D7_1031000	PlasmoDB	Amambua-Ngwa, A., Tetteh, K.K., Manske, M., Gomez-Escobar, N., Stewart, L.B., Deerhake, M.E., Cheeseman, I.H., Newbold, C.I., Holder, A.A., Knuepfer, E., Janha, O., Jallow, M., Campino, S., Macinnis, B., Kwiatkowski, D.P., & Conway, D.J. 2012. Population genomic scan for candidate signatures of balancing selection to guide antigen characterization in malaria parasites. PLoS genetics. 8(11): e1002…
83	TRIPS_410	1	Gambia	PF3D7_1031000	PlasmoDB	Amambua-Ngwa, A., Tetteh, K.K., Manske, M., Gomez-Escobar, N., Stewart, L.B., Deerhake, M.E., Cheeseman, I.H., Newbold, C.I., Holder, A.A., Knuepfer, E., Janha, O., Jallow, M., Campino, S., Macinnis, B., Kwiatkowski, D.P., & Conway, D.J. 2012. Population genomic scan for candidate signatures of balancing selection to guide antigen characterization in malaria parasites. PLoS genetics. 8(11): e1002…
84	TRIPS_433	1	Gambia	PF3D7_1031000	PlasmoDB	Amambua-Ngwa, A., Tetteh, K.K., Manske, M., Gomez-Escobar, N., Stewart, L.B., Deerhake, M.E., Cheeseman, I.H., Newbold, C.I., Holder, A.A., Knuepfer, E., Janha, O., Jallow, M., Campino, S., Macinnis, B., Kwiatkowski, D.P., & Conway, D.J. 2012. Population genomic scan for candidate signatures of balancing selection to guide antigen characterization in malaria parasites. PLoS genetics. 8(11): e1002…
85	TRIPS_437	1	Gambia	PF3D7_1031000	PlasmoDB	Amambua-Ngwa, A., Tetteh, K.K., Manske, M., Gomez-Escobar, N., Stewart, L.B., Deerhake, M.E., Cheeseman, I.H., Newbold, C.I., Holder, A.A., Knuepfer, E., Janha, O., Jallow, M., Campino, S., Macinnis, B., Kwiatkowski, D.P., & Conway, D.J. 2012. Population genomic scan for candidate signatures of balancing selection to guide antigen characterization in malaria parasites. PLoS genetics. 8(11): e1002…
86	TRIPS_440	1	Gambia	PF3D7_1031000	PlasmoDB	Amambua-Ngwa, A., Tetteh, K.K., Manske, M., Gomez-Escobar, N., Stewart, L.B., Deerhake, M.E., Cheeseman, I.H., Newbold, C.I., Holder, A.A., Knuepfer, E., Janha, O., Jallow, M., Campino, S., Macinnis, B., Kwiatkowski, D.P., & Conway, D.J. 2012. Population genomic scan for candidate signatures of balancing selection to guide antigen characterization in malaria parasites. PLoS genetics. 8(11): e1002…
87	TRIPS_456	8	Gambia	PF3D7_1031000	PlasmoDB	Amambua-Ngwa, A., Tetteh, K.K., Manske, M., Gomez-Escobar, N., Stewart, L.B., Deerhake, M.E., Cheeseman, I.H., Newbold, C.I., Holder, A.A., Knuepfer, E., Janha, O., Jallow, M., Campino, S., Macinnis, B., Kwiatkowski, D.P., & Conway, D.J. 2012. Population genomic scan for candidate signatures of balancing selection to guide antigen characterization in malaria parasites. PLoS genetics. 8(11): e1002…
88	TRIPS_461	1	Gambia	PF3D7_1031000	PlasmoDB	Amambua-Ngwa, A., Tetteh, K.K., Manske, M., Gomez-Escobar, N., Stewart, L.B., Deerhake, M.E., Cheeseman, I.H., Newbold, C.I., Holder, A.A., Knuepfer, E., Janha, O., Jallow, M., Campino, S., Macinnis, B., Kwiatkowski, D.P., & Conway, D.J. 2012. Population genomic scan for candidate signatures of balancing selection to guide antigen characterization in malaria parasites. PLoS genetics. 8(11): e1002…
89	TRIPS_467	1	Gambia	PF3D7_1031000	PlasmoDB	Amambua-Ngwa, A., Tetteh, K.K., Manske, M., Gomez-Escobar, N., Stewart, L.B., Deerhake, M.E., Cheeseman, I.H., Newbold, C.I., Holder, A.A., Knuepfer, E., Janha, O., Jallow, M., Campino, S., Macinnis, B., Kwiatkowski, D.P., & Conway, D.J. 2012. Population genomic scan for candidate signatures of balancing selection to guide antigen characterization in malaria parasites. PLoS genetics. 8(11): e1002…
90	TRIPS_470	1	Gambia	PF3D7_1031000	PlasmoDB	Amambua-Ngwa, A., Tetteh, K.K., Manske, M., Gomez-Escobar, N., Stewart, L.B., Deerhake, M.E., Cheeseman, I.H., Newbold, C.I., Holder, A.A., Knuepfer, E., Janha, O., Jallow, M., Campino, S., Macinnis, B., Kwiatkowski, D.P., & Conway, D.J. 2012. Population genomic scan for candidate signatures of balancing selection to guide antigen characterization in malaria parasites. PLoS genetics. 8(11): e1002…
91	TRIPS_474	1	Gambia	PF3D7_1031000	PlasmoDB	Amambua-Ngwa, A., Tetteh, K.K., Manske, M., Gomez-Escobar, N., Stewart, L.B., Deerhake, M.E., Cheeseman, I.H., Newbold, C.I., Holder, A.A., Knuepfer, E., Janha, O., Jallow, M., Campino, S., Macinnis, B., Kwiatkowski, D.P., & Conway, D.J. 2012. Population genomic scan for candidate signatures of balancing selection to guide antigen characterization in malaria parasites. PLoS genetics. 8(11): e1002…
92	TRIPS_480	1	Gambia	PF3D7_1031000	PlasmoDB	Amambua-Ngwa, A., Tetteh, K.K., Manske, M., Gomez-Escobar, N., Stewart, L.B., Deerhake, M.E., Cheeseman, I.H., Newbold, C.I., Holder, A.A., Knuepfer, E., Janha, O., Jallow, M., Campino, S., Macinnis, B., Kwiatkowski, D.P., & Conway, D.J. 2012. Population genomic scan for candidate signatures of balancing selection to guide antigen characterization in malaria parasites. PLoS genetics. 8(11): e1002…
93	TRIPS_482	1	Gambia	PF3D7_1031000	PlasmoDB	Amambua-Ngwa, A., Tetteh, K.K., Manske, M., Gomez-Escobar, N., Stewart, L.B., Deerhake, M.E., Cheeseman, I.H., Newbold, C.I., Holder, A.A., Knuepfer, E., Janha, O., Jallow, M., Campino, S., Macinnis, B., Kwiatkowski, D.P., & Conway, D.J. 2012. Population genomic scan for candidate signatures of balancing selection to guide antigen characterization in malaria parasites. PLoS genetics. 8(11): e1002…
94	TRIPS_487	1	Gambia	PF3D7_1031000	PlasmoDB	Amambua-Ngwa, A., Tetteh, K.K., Manske, M., Gomez-Escobar, N., Stewart, L.B., Deerhake, M.E., Cheeseman, I.H., Newbold, C.I., Holder, A.A., Knuepfer, E., Janha, O., Jallow, M., Campino, S., Macinnis, B., Kwiatkowski, D.P., & Conway, D.J. 2012. Population genomic scan for candidate signatures of balancing selection to guide antigen characterization in malaria parasites. PLoS genetics. 8(11): e1002…
95	TRIPS_490	1	Gambia	PF3D7_1031000	PlasmoDB	Amambua-Ngwa, A., Tetteh, K.K., Manske, M., Gomez-Escobar, N., Stewart, L.B., Deerhake, M.E., Cheeseman, I.H., Newbold, C.I., Holder, A.A., Knuepfer, E., Janha, O., Jallow, M., Campino, S., Macinnis, B., Kwiatkowski, D.P., & Conway, D.J. 2012. Population genomic scan for candidate signatures of balancing selection to guide antigen characterization in malaria parasites. PLoS genetics. 8(11): e1002…
96	TRIPS_499	1	Gambia	PF3D7_1031000	PlasmoDB	Amambua-Ngwa, A., Tetteh, K.K., Manske, M., Gomez-Escobar, N., Stewart, L.B., Deerhake, M.E., Cheeseman, I.H., Newbold, C.I., Holder, A.A., Knuepfer, E., Janha, O., Jallow, M., Campino, S., Macinnis, B., Kwiatkowski, D.P., & Conway, D.J. 2012. Population genomic scan for candidate signatures of balancing selection to guide antigen characterization in malaria parasites. PLoS genetics. 8(11): e1002…
97	TRIPS_501	1	Gambia	PF3D7_1031000	PlasmoDB	Amambua-Ngwa, A., Tetteh, K.K., Manske, M., Gomez-Escobar, N., Stewart, L.B., Deerhake, M.E., Cheeseman, I.H., Newbold, C.I., Holder, A.A., Knuepfer, E., Janha, O., Jallow, M., Campino, S., Macinnis, B., Kwiatkowski, D.P., & Conway, D.J. 2012. Population genomic scan for candidate signatures of balancing selection to guide antigen characterization in malaria parasites. PLoS genetics. 8(11): e1002…
98	TRIPS_504	1	Gambia	PF3D7_1031000	PlasmoDB	Amambua-Ngwa, A., Tetteh, K.K., Manske, M., Gomez-Escobar, N., Stewart, L.B., Deerhake, M.E., Cheeseman, I.H., Newbold, C.I., Holder, A.A., Knuepfer, E., Janha, O., Jallow, M., Campino, S., Macinnis, B., Kwiatkowski, D.P., & Conway, D.J. 2012. Population genomic scan for candidate signatures of balancing selection to guide antigen characterization in malaria parasites. PLoS genetics. 8(11): e1002…
99	TRIPS_700	1	Gambia	PF3D7_1031000	PlasmoDB	Amambua-Ngwa, A., Tetteh, K.K., Manske, M., Gomez-Escobar, N., Stewart, L.B., Deerhake, M.E., Cheeseman, I.H., Newbold, C.I., Holder, A.A., Knuepfer, E., Janha, O., Jallow, M., Campino, S., Macinnis, B., Kwiatkowski, D.P., & Conway, D.J. 2012. Population genomic scan for candidate signatures of balancing selection to guide antigen characterization in malaria parasites. PLoS genetics. 8(11): e1002…
100	TRIPS_704	1	Gambia	PF3D7_1031000	PlasmoDB	Amambua-Ngwa, A., Tetteh, K.K., Manske, M., Gomez-Escobar, N., Stewart, L.B., Deerhake, M.E., Cheeseman, I.H., Newbold, C.I., Holder, A.A., Knuepfer, E., Janha, O., Jallow, M., Campino, S., Macinnis, B., Kwiatkowski, D.P., & Conway, D.J. 2012. Population genomic scan for candidate signatures of balancing selection to guide antigen characterization in malaria parasites. PLoS genetics. 8(11): e1002…
101	TRIPS_708	1	Gambia	PF3D7_1031000	PlasmoDB	Amambua-Ngwa, A., Tetteh, K.K., Manske, M., Gomez-Escobar, N., Stewart, L.B., Deerhake, M.E., Cheeseman, I.H., Newbold, C.I., Holder, A.A., Knuepfer, E., Janha, O., Jallow, M., Campino, S., Macinnis, B., Kwiatkowski, D.P., & Conway, D.J. 2012. Population genomic scan for candidate signatures of balancing selection to guide antigen characterization in malaria parasites. PLoS genetics. 8(11): e1002…
102	TRIPS_759	1	Gambia	PF3D7_1031000	PlasmoDB	Amambua-Ngwa, A., Tetteh, K.K., Manske, M., Gomez-Escobar, N., Stewart, L.B., Deerhake, M.E., Cheeseman, I.H., Newbold, C.I., Holder, A.A., Knuepfer, E., Janha, O., Jallow, M., Campino, S., Macinnis, B., Kwiatkowski, D.P., & Conway, D.J. 2012. Population genomic scan for candidate signatures of balancing selection to guide antigen characterization in malaria parasites. PLoS genetics. 8(11): e1002…
103	GB4	1	Ghana	LR131411.1	BLAST nucleotide	BioProject PRJEB8808, the Broad Institute, the University of Oxford and the Wellcome Trust Sanger Institute
104	NF166 PfNF166_tig00000026_pilon	1	Guinea	VBRE01000016.1	BLAST WGS	BioProject PRJNA498674, University of Maryland School of Medicine
105	HB3	1	Hondurus	LR131347.1	BLAST nucleotide	BioProject PRJEB8808, the Broad Institute, the University of Oxford and the Wellcome Trust Sanger Institute
106	IGH-CR14 cont1.793	1	India	ACBS01000793.1	BLAST WGS	BioProject PRJNA33119, Broad Institute
107	RAJ116 cont1.205	3	India	ACBR01002053.1	BLAST WGS	BioProject PRJNA33065, Broad Institute
108	KE01	1	Kenya	PF3D7_1031000	PlasmoDB	Otto, T.D., Böhme, U., Sanders, M., Reid, A., Bruske, E.I., Duffy, C.W., Bull, P.C., Pearson, R.D., Abdi, A., Dimonte, S., Stewart, L.B., Campino, S., Kekre, M., Hamilton, W.L., Claessens, A., Volkman, S.K., Ndiaye, D., Amambua-Ngwa, A., Diakite, M., Fairhurst, R.M., Conway, D.J., Franck, M., Newbold, C.I., Berriman, M. 2018. Long read assemblies of geographically dispersed Plasmodium falciparum …
109	Dd2 cont1.655	2	Laos	AASM01000655.1	BLAST WGS	BioProject PRJNA17829, Broad Institute
110	CAMP/Malaysia cont1.2280	1	Malaysia	AOPU01002280.1	BLAST WGS	BioProject PRJNA67497, Broad Institute
111	58.1	1	Mali	PF3D7_1031000	PlasmoDB	Christopher V. Plowe, Howard Hughes Medical Institute/Center for Vaccine Development, University of Maryland, School of Medicine
112	303.1	1	Mali	PF3D7_1031000	PlasmoDB	Christopher V. Plowe, Howard Hughes Medical Institute/Center for Vaccine Development, University of Maryland, School of Medicine
113	309.1	1	Mali	PF3D7_1031000	PlasmoDB	Christopher V. Plowe, Howard Hughes Medical Institute/Center for Vaccine Development, University of Maryland, School of Medicine
114	318.1	1	Mali	PF3D7_1031000	PlasmoDB	Christopher V. Plowe, Howard Hughes Medical Institute/Center for Vaccine Development, University of Maryland, School of Medicine
115	326.1	1	Mali	PF3D7_1031000	PlasmoDB	Christopher V. Plowe, Howard Hughes Medical Institute/Center for Vaccine Development, University of Maryland, School of Medicine
116	327.1	1	Mali	PF3D7_1031000	PlasmoDB	Christopher V. Plowe, Howard Hughes Medical Institute/Center for Vaccine Development, University of Maryland, School of Medicine
117	365.1	1	Mali	PF3D7_1031000	PlasmoDB	Christopher V. Plowe, Howard Hughes Medical Institute/Center for Vaccine Development, University of Maryland, School of Medicine
118	366.1	1	Mali	PF3D7_1031000	PlasmoDB	Christopher V. Plowe, Howard Hughes Medical Institute/Center for Vaccine Development, University of Maryland, School of Medicine
119	377.1	1	Mali	PF3D7_1031000	PlasmoDB	Christopher V. Plowe, Howard Hughes Medical Institute/Center for Vaccine Development, University of Maryland, School of Medicine
120	383.1	1	Mali	PF3D7_1031000	PlasmoDB	Christopher V. Plowe, Howard Hughes Medical Institute/Center for Vaccine Development, University of Maryland, School of Medicine
121	397.1	1	Mali	PF3D7_1031000	PlasmoDB	Christopher V. Plowe, Howard Hughes Medical Institute/Center for Vaccine Development, University of Maryland, School of Medicine
122	398.1	1	Mali	PF3D7_1031000	PlasmoDB	Christopher V. Plowe, Howard Hughes Medical Institute/Center for Vaccine Development, University of Maryland, School of Medicine
123	M113-A	1	Mali	PF3D7_1031000	PlasmoDB	Dan Neafsey, Broad Institute
124	M219-D	1	Mali	PF3D7_1031000	PlasmoDB	Dan Neafsey, Broad Institute
125	MaliPS096_E11 cont1.3315	1	Mali	AOPQ01003315.1	BLAST WGS	BioProject PRJNA67491, Broad Institute
126	ML01	1	Mali	PF3D7_1031000	PlasmoDB	Otto, T.D., Böhme, U., Sanders, M., Reid, A., Bruske, E.I., Duffy, C.W., Bull, P.C., Pearson, R.D., Abdi, A., Dimonte, S., Stewart, L.B., Campino, S., Kekre, M., Hamilton, W.L., Claessens, A., Volkman, S.K., Ndiaye, D., Amambua-Ngwa, A., Diakite, M., Fairhurst, R.M., Conway, D.J., Franck, M., Newbold, C.I., Berriman, M. 2018. Long read assemblies of geographically dispersed Plasmodium falciparum …
127	PS149	1	Mali	PF3D7_1031000	PlasmoDB	Dan Neafsey, Broad Institute
128	PS170	1	Mali	PF3D7_1031000	PlasmoDB	Dan Neafsey, Broad Institute
129	PS183	1	Mali	PF3D7_1031000	PlasmoDB	Dan Neafsey, Broad Institute
130	PS186	1	Mali	PF3D7_1031000	PlasmoDB	Dan Neafsey, Broad Institute
131	PS189	1	Mali	PF3D7_1031000	PlasmoDB	Dan Neafsey, Broad Institute
132	PS206_E11	1	Mali	PF3D7_1031000	PlasmoDB	Dan Neafsey, Broad Institute
133	PS250	1	Mali	PF3D7_1031000	PlasmoDB	Dan Neafsey, Broad Institute
134	SEV2_H5	1	Mali	PF3D7_1031000	PlasmoDB	Dan Neafsey, Broad Institute
135	FCH/4 cont2.4812	1	Philippine	AOPV01004812.1	BLAST WGS	BioProject PRJNA67481, Broad Institute
136	SenT001.07	1	Senegal	PF3D7_1031000	PlasmoDB	Chang, H.H., Moss, E.L., Park, D.J., Ndiaye, D., Mboup, S., Volkman, S.K., Sabeti, P.C., Wirth, D.F., Neafsey, D.E., & Hartl, D.L. 2013. Malaria life cycle intensifies both natural selection and random genetic drift. Proceedings of the National Academy of Sciences of the United States of America. 110(50): 20129-20134.
137	SenT001.08	1	Senegal	PF3D7_1031000	PlasmoDB	Chang, H.H., Moss, E.L., Park, D.J., Ndiaye, D., Mboup, S., Volkman, S.K., Sabeti, P.C., Wirth, D.F., Neafsey, D.E., & Hartl, D.L. 2013. Malaria life cycle intensifies both natural selection and random genetic drift. Proceedings of the National Academy of Sciences of the United States of America. 110(50): 20129-20134.
138	SenT002.07	1	Senegal	PF3D7_1031000	PlasmoDB	Chang, H.H., Moss, E.L., Park, D.J., Ndiaye, D., Mboup, S., Volkman, S.K., Sabeti, P.C., Wirth, D.F., Neafsey, D.E., & Hartl, D.L. 2013. Malaria life cycle intensifies both natural selection and random genetic drift. Proceedings of the National Academy of Sciences of the United States of America. 110(50): 20129-20134.
139	SenT002.09	1	Senegal	PF3D7_1031000	PlasmoDB	Chang, H.H., Moss, E.L., Park, D.J., Ndiaye, D., Mboup, S., Volkman, S.K., Sabeti, P.C., Wirth, D.F., Neafsey, D.E., & Hartl, D.L. 2013. Malaria life cycle intensifies both natural selection and random genetic drift. Proceedings of the National Academy of Sciences of the United States of America. 110(50): 20129-20134.
140	SenT015.09	1	Senegal	PF3D7_1031000	PlasmoDB	Chang, H.H., Moss, E.L., Park, D.J., Ndiaye, D., Mboup, S., Volkman, S.K., Sabeti, P.C., Wirth, D.F., Neafsey, D.E., & Hartl, D.L. 2013. Malaria life cycle intensifies both natural selection and random genetic drift. Proceedings of the National Academy of Sciences of the United States of America. 110(50): 20129-20134.
141	SenT018.09	1	Senegal	PF3D7_1031000	PlasmoDB	Chang, H.H., Moss, E.L., Park, D.J., Ndiaye, D., Mboup, S., Volkman, S.K., Sabeti, P.C., Wirth, D.F., Neafsey, D.E., & Hartl, D.L. 2013. Malaria life cycle intensifies both natural selection and random genetic drift. Proceedings of the National Academy of Sciences of the United States of America. 110(50): 20129-20134.
142	SenT021.09	1	Senegal	PF3D7_1031000	PlasmoDB	Chang, H.H., Moss, E.L., Park, D.J., Ndiaye, D., Mboup, S., Volkman, S.K., Sabeti, P.C., Wirth, D.F., Neafsey, D.E., & Hartl, D.L. 2013. Malaria life cycle intensifies both natural selection and random genetic drift. Proceedings of the National Academy of Sciences of the United States of America. 110(50): 20129-20134.
143	SenT022.09	1	Senegal	PF3D7_1031000	PlasmoDB	Chang, H.H., Moss, E.L., Park, D.J., Ndiaye, D., Mboup, S., Volkman, S.K., Sabeti, P.C., Wirth, D.F., Neafsey, D.E., & Hartl, D.L. 2013. Malaria life cycle intensifies both natural selection and random genetic drift. Proceedings of the National Academy of Sciences of the United States of America. 110(50): 20129-20134.
144	SenT024.08	1	Senegal	PF3D7_1031000	PlasmoDB	Chang, H.H., Moss, E.L., Park, D.J., Ndiaye, D., Mboup, S., Volkman, S.K., Sabeti, P.C., Wirth, D.F., Neafsey, D.E., & Hartl, D.L. 2013. Malaria life cycle intensifies both natural selection and random genetic drift. Proceedings of the National Academy of Sciences of the United States of America. 110(50): 20129-20134.
145	SenT029.09	1	Senegal	PF3D7_1031000	PlasmoDB	Chang, H.H., Moss, E.L., Park, D.J., Ndiaye, D., Mboup, S., Volkman, S.K., Sabeti, P.C., Wirth, D.F., Neafsey, D.E., & Hartl, D.L. 2013. Malaria life cycle intensifies both natural selection and random genetic drift. Proceedings of the National Academy of Sciences of the United States of America. 110(50): 20129-20134.
146	SenT032.09	1	Senegal	PF3D7_1031000	PlasmoDB	Chang, H.H., Moss, E.L., Park, D.J., Ndiaye, D., Mboup, S., Volkman, S.K., Sabeti, P.C., Wirth, D.F., Neafsey, D.E., & Hartl, D.L. 2013. Malaria life cycle intensifies both natural selection and random genetic drift. Proceedings of the National Academy of Sciences of the United States of America. 110(50): 20129-20134.
147	SenT033.08	1	Senegal	PF3D7_1031000	PlasmoDB	Chang, H.H., Moss, E.L., Park, D.J., Ndiaye, D., Mboup, S., Volkman, S.K., Sabeti, P.C., Wirth, D.F., Neafsey, D.E., & Hartl, D.L. 2013. Malaria life cycle intensifies both natural selection and random genetic drift. Proceedings of the National Academy of Sciences of the United States of America. 110(50): 20129-20134.
148	SenT033.09	1	Senegal	PF3D7_1031000	PlasmoDB	Chang, H.H., Moss, E.L., Park, D.J., Ndiaye, D., Mboup, S., Volkman, S.K., Sabeti, P.C., Wirth, D.F., Neafsey, D.E., & Hartl, D.L. 2013. Malaria life cycle intensifies both natural selection and random genetic drift. Proceedings of the National Academy of Sciences of the United States of America. 110(50): 20129-20134.
149	SenT042.09	1	Senegal	PF3D7_1031000	PlasmoDB	Chang, H.H., Moss, E.L., Park, D.J., Ndiaye, D., Mboup, S., Volkman, S.K., Sabeti, P.C., Wirth, D.F., Neafsey, D.E., & Hartl, D.L. 2013. Malaria life cycle intensifies both natural selection and random genetic drift. Proceedings of the National Academy of Sciences of the United States of America. 110(50): 20129-20134.
150	SenT044.08	1	Senegal	PF3D7_1031000	PlasmoDB	Chang, H.H., Moss, E.L., Park, D.J., Ndiaye, D., Mboup, S., Volkman, S.K., Sabeti, P.C., Wirth, D.F., Neafsey, D.E., & Hartl, D.L. 2013. Malaria life cycle intensifies both natural selection and random genetic drift. Proceedings of the National Academy of Sciences of the United States of America. 110(50): 20129-20134.
151	SenT044.10	1	Senegal	PF3D7_1031000	PlasmoDB	Chang, H.H., Moss, E.L., Park, D.J., Ndiaye, D., Mboup, S., Volkman, S.K., Sabeti, P.C., Wirth, D.F., Neafsey, D.E., & Hartl, D.L. 2013. Malaria life cycle intensifies both natural selection and random genetic drift. Proceedings of the National Academy of Sciences of the United States of America. 110(50): 20129-20134.
152	SenT046.10	1	Senegal	PF3D7_1031000	PlasmoDB	Chang, H.H., Moss, E.L., Park, D.J., Ndiaye, D., Mboup, S., Volkman, S.K., Sabeti, P.C., Wirth, D.F., Neafsey, D.E., & Hartl, D.L. 2013. Malaria life cycle intensifies both natural selection and random genetic drift. Proceedings of the National Academy of Sciences of the United States of America. 110(50): 20129-20134.
153	SenT047.09	1	Senegal	PF3D7_1031000	PlasmoDB	Chang, H.H., Moss, E.L., Park, D.J., Ndiaye, D., Mboup, S., Volkman, S.K., Sabeti, P.C., Wirth, D.F., Neafsey, D.E., & Hartl, D.L. 2013. Malaria life cycle intensifies both natural selection and random genetic drift. Proceedings of the National Academy of Sciences of the United States of America. 110(50): 20129-20134.
154	SenT061.09	1	Senegal	PF3D7_1031000	PlasmoDB	Chang, H.H., Moss, E.L., Park, D.J., Ndiaye, D., Mboup, S., Volkman, S.K., Sabeti, P.C., Wirth, D.F., Neafsey, D.E., & Hartl, D.L. 2013. Malaria life cycle intensifies both natural selection and random genetic drift. Proceedings of the National Academy of Sciences of the United States of America. 110(50): 20129-20134.
155	SenT063.07	1	Senegal	PF3D7_1031000	PlasmoDB	Chang, H.H., Moss, E.L., Park, D.J., Ndiaye, D., Mboup, S., Volkman, S.K., Sabeti, P.C., Wirth, D.F., Neafsey, D.E., & Hartl, D.L. 2013. Malaria life cycle intensifies both natural selection and random genetic drift. Proceedings of the National Academy of Sciences of the United States of America. 110(50): 20129-20134.
156	SenT066.08	1	Senegal	PF3D7_1031000	PlasmoDB	Chang, H.H., Moss, E.L., Park, D.J., Ndiaye, D., Mboup, S., Volkman, S.K., Sabeti, P.C., Wirth, D.F., Neafsey, D.E., & Hartl, D.L. 2013. Malaria life cycle intensifies both natural selection and random genetic drift. Proceedings of the National Academy of Sciences of the United States of America. 110(50): 20129-20134.
157	SenT067.09	1	Senegal	PF3D7_1031000	PlasmoDB	Chang, H.H., Moss, E.L., Park, D.J., Ndiaye, D., Mboup, S., Volkman, S.K., Sabeti, P.C., Wirth, D.F., Neafsey, D.E., & Hartl, D.L. 2013. Malaria life cycle intensifies both natural selection and random genetic drift. Proceedings of the National Academy of Sciences of the United States of America. 110(50): 20129-20134.
158	SenT075.10	1	Senegal	PF3D7_1031000	PlasmoDB	Chang, H.H., Moss, E.L., Park, D.J., Ndiaye, D., Mboup, S., Volkman, S.K., Sabeti, P.C., Wirth, D.F., Neafsey, D.E., & Hartl, D.L. 2013. Malaria life cycle intensifies both natural selection and random genetic drift. Proceedings of the National Academy of Sciences of the United States of America. 110(50): 20129-20134.
159	SenT077.08	1	Senegal	PF3D7_1031000	PlasmoDB	Chang, H.H., Moss, E.L., Park, D.J., Ndiaye, D., Mboup, S., Volkman, S.K., Sabeti, P.C., Wirth, D.F., Neafsey, D.E., & Hartl, D.L. 2013. Malaria life cycle intensifies both natural selection and random genetic drift. Proceedings of the National Academy of Sciences of the United States of America. 110(50): 20129-20134.
160	SenT087.08	1	Senegal	PF3D7_1031000	PlasmoDB	Chang, H.H., Moss, E.L., Park, D.J., Ndiaye, D., Mboup, S., Volkman, S.K., Sabeti, P.C., Wirth, D.F., Neafsey, D.E., & Hartl, D.L. 2013. Malaria life cycle intensifies both natural selection and random genetic drift. Proceedings of the National Academy of Sciences of the United States of America. 110(50): 20129-20134.
161	SenT090.08	1	Senegal	PF3D7_1031000	PlasmoDB	Chang, H.H., Moss, E.L., Park, D.J., Ndiaye, D., Mboup, S., Volkman, S.K., Sabeti, P.C., Wirth, D.F., Neafsey, D.E., & Hartl, D.L. 2013. Malaria life cycle intensifies both natural selection and random genetic drift. Proceedings of the National Academy of Sciences of the United States of America. 110(50): 20129-20134.
162	SenT090.09	1	Senegal	PF3D7_1031000	PlasmoDB	Chang, H.H., Moss, E.L., Park, D.J., Ndiaye, D., Mboup, S., Volkman, S.K., Sabeti, P.C., Wirth, D.F., Neafsey, D.E., & Hartl, D.L. 2013. Malaria life cycle intensifies both natural selection and random genetic drift. Proceedings of the National Academy of Sciences of the United States of America. 110(50): 20129-20134.
163	SenT092.08	1	Senegal	PF3D7_1031000	PlasmoDB	Chang, H.H., Moss, E.L., Park, D.J., Ndiaye, D., Mboup, S., Volkman, S.K., Sabeti, P.C., Wirth, D.F., Neafsey, D.E., & Hartl, D.L. 2013. Malaria life cycle intensifies both natural selection and random genetic drift. Proceedings of the National Academy of Sciences of the United States of America. 110(50): 20129-20134.
164	SenT093.09	1	Senegal	PF3D7_1031000	PlasmoDB	Chang, H.H., Moss, E.L., Park, D.J., Ndiaye, D., Mboup, S., Volkman, S.K., Sabeti, P.C., Wirth, D.F., Neafsey, D.E., & Hartl, D.L. 2013. Malaria life cycle intensifies both natural selection and random genetic drift. Proceedings of the National Academy of Sciences of the United States of America. 110(50): 20129-20134.
165	SenT094.09	1	Senegal	PF3D7_1031000	PlasmoDB	Chang, H.H., Moss, E.L., Park, D.J., Ndiaye, D., Mboup, S., Volkman, S.K., Sabeti, P.C., Wirth, D.F., Neafsey, D.E., & Hartl, D.L. 2013. Malaria life cycle intensifies both natural selection and random genetic drift. Proceedings of the National Academy of Sciences of the United States of America. 110(50): 20129-20134.
166	SenT097.09	1	Senegal	PF3D7_1031000	PlasmoDB	Chang, H.H., Moss, E.L., Park, D.J., Ndiaye, D., Mboup, S., Volkman, S.K., Sabeti, P.C., Wirth, D.F., Neafsey, D.E., & Hartl, D.L. 2013. Malaria life cycle intensifies both natural selection and random genetic drift. Proceedings of the National Academy of Sciences of the United States of America. 110(50): 20129-20134.
167	SenT101.09	1	Senegal	PF3D7_1031000	PlasmoDB	Chang, H.H., Moss, E.L., Park, D.J., Ndiaye, D., Mboup, S., Volkman, S.K., Sabeti, P.C., Wirth, D.F., Neafsey, D.E., & Hartl, D.L. 2013. Malaria life cycle intensifies both natural selection and random genetic drift. Proceedings of the National Academy of Sciences of the United States of America. 110(50): 20129-20134.
168	SenT102.08	1	Senegal	PF3D7_1031000	PlasmoDB	Chang, H.H., Moss, E.L., Park, D.J., Ndiaye, D., Mboup, S., Volkman, S.K., Sabeti, P.C., Wirth, D.F., Neafsey, D.E., & Hartl, D.L. 2013. Malaria life cycle intensifies both natural selection and random genetic drift. Proceedings of the National Academy of Sciences of the United States of America. 110(50): 20129-20134.
169	SenT104.07	1	Senegal	PF3D7_1031000	PlasmoDB	Chang, H.H., Moss, E.L., Park, D.J., Ndiaye, D., Mboup, S., Volkman, S.K., Sabeti, P.C., Wirth, D.F., Neafsey, D.E., & Hartl, D.L. 2013. Malaria life cycle intensifies both natural selection and random genetic drift. Proceedings of the National Academy of Sciences of the United States of America. 110(50): 20129-20134.
170	SenT106.08	1	Senegal	PF3D7_1031000	PlasmoDB	Chang, H.H., Moss, E.L., Park, D.J., Ndiaye, D., Mboup, S., Volkman, S.K., Sabeti, P.C., Wirth, D.F., Neafsey, D.E., & Hartl, D.L. 2013. Malaria life cycle intensifies both natural selection and random genetic drift. Proceedings of the National Academy of Sciences of the United States of America. 110(50): 20129-20134.
171	SenT110.09	1	Senegal	PF3D7_1031000	PlasmoDB	Chang, H.H., Moss, E.L., Park, D.J., Ndiaye, D., Mboup, S., Volkman, S.K., Sabeti, P.C., Wirth, D.F., Neafsey, D.E., & Hartl, D.L. 2013. Malaria life cycle intensifies both natural selection and random genetic drift. Proceedings of the National Academy of Sciences of the United States of America. 110(50): 20129-20134.
172	SenT111.09	1	Senegal	PF3D7_1031000	PlasmoDB	Chang, H.H., Moss, E.L., Park, D.J., Ndiaye, D., Mboup, S., Volkman, S.K., Sabeti, P.C., Wirth, D.F., Neafsey, D.E., & Hartl, D.L. 2013. Malaria life cycle intensifies both natural selection and random genetic drift. Proceedings of the National Academy of Sciences of the United States of America. 110(50): 20129-20134.
173	SenT113.09	1	Senegal	PF3D7_1031000	PlasmoDB	Chang, H.H., Moss, E.L., Park, D.J., Ndiaye, D., Mboup, S., Volkman, S.K., Sabeti, P.C., Wirth, D.F., Neafsey, D.E., & Hartl, D.L. 2013. Malaria life cycle intensifies both natural selection and random genetic drift. Proceedings of the National Academy of Sciences of the United States of America. 110(50): 20129-20134.
174	SenT119.09	1	Senegal	PF3D7_1031000	PlasmoDB	Chang, H.H., Moss, E.L., Park, D.J., Ndiaye, D., Mboup, S., Volkman, S.K., Sabeti, P.C., Wirth, D.F., Neafsey, D.E., & Hartl, D.L. 2013. Malaria life cycle intensifies both natural selection and random genetic drift. Proceedings of the National Academy of Sciences of the United States of America. 110(50): 20129-20134.
175	SenT123.09	1	Senegal	PF3D7_1031000	PlasmoDB	Chang, H.H., Moss, E.L., Park, D.J., Ndiaye, D., Mboup, S., Volkman, S.K., Sabeti, P.C., Wirth, D.F., Neafsey, D.E., & Hartl, D.L. 2013. Malaria life cycle intensifies both natural selection and random genetic drift. Proceedings of the National Academy of Sciences of the United States of America. 110(50): 20129-20134.
176	SenT127.09	1	Senegal	PF3D7_1031000	PlasmoDB	Chang, H.H., Moss, E.L., Park, D.J., Ndiaye, D., Mboup, S., Volkman, S.K., Sabeti, P.C., Wirth, D.F., Neafsey, D.E., & Hartl, D.L. 2013. Malaria life cycle intensifies both natural selection and random genetic drift. Proceedings of the National Academy of Sciences of the United States of America. 110(50): 20129-20134.
177	SenT128.08	1	Senegal	PF3D7_1031000	PlasmoDB	Chang, H.H., Moss, E.L., Park, D.J., Ndiaye, D., Mboup, S., Volkman, S.K., Sabeti, P.C., Wirth, D.F., Neafsey, D.E., & Hartl, D.L. 2013. Malaria life cycle intensifies both natural selection and random genetic drift. Proceedings of the National Academy of Sciences of the United States of America. 110(50): 20129-20134.
178	SenT135.09	1	Senegal	PF3D7_1031000	PlasmoDB	Chang, H.H., Moss, E.L., Park, D.J., Ndiaye, D., Mboup, S., Volkman, S.K., Sabeti, P.C., Wirth, D.F., Neafsey, D.E., & Hartl, D.L. 2013. Malaria life cycle intensifies both natural selection and random genetic drift. Proceedings of the National Academy of Sciences of the United States of America. 110(50): 20129-20134.
179	SenT137.08	1	Senegal	PF3D7_1031000	PlasmoDB	Chang, H.H., Moss, E.L., Park, D.J., Ndiaye, D., Mboup, S., Volkman, S.K., Sabeti, P.C., Wirth, D.F., Neafsey, D.E., & Hartl, D.L. 2013. Malaria life cycle intensifies both natural selection and random genetic drift. Proceedings of the National Academy of Sciences of the United States of America. 110(50): 20129-20134.
180	SenT137.09	1	Senegal	PF3D7_1031000	PlasmoDB	Chang, H.H., Moss, E.L., Park, D.J., Ndiaye, D., Mboup, S., Volkman, S.K., Sabeti, P.C., Wirth, D.F., Neafsey, D.E., & Hartl, D.L. 2013. Malaria life cycle intensifies both natural selection and random genetic drift. Proceedings of the National Academy of Sciences of the United States of America. 110(50): 20129-20134.
181	SenT139.08	1	Senegal	PF3D7_1031000	PlasmoDB	Chang, H.H., Moss, E.L., Park, D.J., Ndiaye, D., Mboup, S., Volkman, S.K., Sabeti, P.C., Wirth, D.F., Neafsey, D.E., & Hartl, D.L. 2013. Malaria life cycle intensifies both natural selection and random genetic drift. Proceedings of the National Academy of Sciences of the United States of America. 110(50): 20129-20134.
182	SenT140.08	1	Senegal	PF3D7_1031000	PlasmoDB	Chang, H.H., Moss, E.L., Park, D.J., Ndiaye, D., Mboup, S., Volkman, S.K., Sabeti, P.C., Wirth, D.F., Neafsey, D.E., & Hartl, D.L. 2013. Malaria life cycle intensifies both natural selection and random genetic drift. Proceedings of the National Academy of Sciences of the United States of America. 110(50): 20129-20134.
183	SenT142.09	1	Senegal	PF3D7_1031000	PlasmoDB	Chang, H.H., Moss, E.L., Park, D.J., Ndiaye, D., Mboup, S., Volkman, S.K., Sabeti, P.C., Wirth, D.F., Neafsey, D.E., & Hartl, D.L. 2013. Malaria life cycle intensifies both natural selection and random genetic drift. Proceedings of the National Academy of Sciences of the United States of America. 110(50): 20129-20134.
184	SenT144.08	1	Senegal	PF3D7_1031000	PlasmoDB	Chang, H.H., Moss, E.L., Park, D.J., Ndiaye, D., Mboup, S., Volkman, S.K., Sabeti, P.C., Wirth, D.F., Neafsey, D.E., & Hartl, D.L. 2013. Malaria life cycle intensifies both natural selection and random genetic drift. Proceedings of the National Academy of Sciences of the United States of America. 110(50): 20129-20134.
185	SenT145.08	1	Senegal	PF3D7_1031000	PlasmoDB	Chang, H.H., Moss, E.L., Park, D.J., Ndiaye, D., Mboup, S., Volkman, S.K., Sabeti, P.C., Wirth, D.F., Neafsey, D.E., & Hartl, D.L. 2013. Malaria life cycle intensifies both natural selection and random genetic drift. Proceedings of the National Academy of Sciences of the United States of America. 110(50): 20129-20134.
186	SenT149.09	1	Senegal	PF3D7_1031000	PlasmoDB	Chang, H.H., Moss, E.L., Park, D.J., Ndiaye, D., Mboup, S., Volkman, S.K., Sabeti, P.C., Wirth, D.F., Neafsey, D.E., & Hartl, D.L. 2013. Malaria life cycle intensifies both natural selection and random genetic drift. Proceedings of the National Academy of Sciences of the United States of America. 110(50): 20129-20134.
187	SenT150.09	1	Senegal	PF3D7_1031000	PlasmoDB	Chang, H.H., Moss, E.L., Park, D.J., Ndiaye, D., Mboup, S., Volkman, S.K., Sabeti, P.C., Wirth, D.F., Neafsey, D.E., & Hartl, D.L. 2013. Malaria life cycle intensifies both natural selection and random genetic drift. Proceedings of the National Academy of Sciences of the United States of America. 110(50): 20129-20134.
188	SenT151.09	1	Senegal	PF3D7_1031000	PlasmoDB	Chang, H.H., Moss, E.L., Park, D.J., Ndiaye, D., Mboup, S., Volkman, S.K., Sabeti, P.C., Wirth, D.F., Neafsey, D.E., & Hartl, D.L. 2013. Malaria life cycle intensifies both natural selection and random genetic drift. Proceedings of the National Academy of Sciences of the United States of America. 110(50): 20129-20134.
189	SenT170.08	1	Senegal	PF3D7_1031000	PlasmoDB	Chang, H.H., Moss, E.L., Park, D.J., Ndiaye, D., Mboup, S., Volkman, S.K., Sabeti, P.C., Wirth, D.F., Neafsey, D.E., & Hartl, D.L. 2013. Malaria life cycle intensifies both natural selection and random genetic drift. Proceedings of the National Academy of Sciences of the United States of America. 110(50): 20129-20134.
190	SenT175.08	1	Senegal	PF3D7_1031000	PlasmoDB	Chang, H.H., Moss, E.L., Park, D.J., Ndiaye, D., Mboup, S., Volkman, S.K., Sabeti, P.C., Wirth, D.F., Neafsey, D.E., & Hartl, D.L. 2013. Malaria life cycle intensifies both natural selection and random genetic drift. Proceedings of the National Academy of Sciences of the United States of America. 110(50): 20129-20134.
191	SenT179.08	1	Senegal	PF3D7_1031000	PlasmoDB	Chang, H.H., Moss, E.L., Park, D.J., Ndiaye, D., Mboup, S., Volkman, S.K., Sabeti, P.C., Wirth, D.F., Neafsey, D.E., & Hartl, D.L. 2013. Malaria life cycle intensifies both natural selection and random genetic drift. Proceedings of the National Academy of Sciences of the United States of America. 110(50): 20129-20134.
192	SenT180.08	1	Senegal	PF3D7_1031000	PlasmoDB	Chang, H.H., Moss, E.L., Park, D.J., Ndiaye, D., Mboup, S., Volkman, S.K., Sabeti, P.C., Wirth, D.F., Neafsey, D.E., & Hartl, D.L. 2013. Malaria life cycle intensifies both natural selection and random genetic drift. Proceedings of the National Academy of Sciences of the United States of America. 110(50): 20129-20134.
193	SenT190.08	1	Senegal	PF3D7_1031000	PlasmoDB	Chang, H.H., Moss, E.L., Park, D.J., Ndiaye, D., Mboup, S., Volkman, S.K., Sabeti, P.C., Wirth, D.F., Neafsey, D.E., & Hartl, D.L. 2013. Malaria life cycle intensifies both natural selection and random genetic drift. Proceedings of the National Academy of Sciences of the United States of America. 110(50): 20129-20134.
194	SenT197.08	1	Senegal	PF3D7_1031000	PlasmoDB	Chang, H.H., Moss, E.L., Park, D.J., Ndiaye, D., Mboup, S., Volkman, S.K., Sabeti, P.C., Wirth, D.F., Neafsey, D.E., & Hartl, D.L. 2013. Malaria life cycle intensifies both natural selection and random genetic drift. Proceedings of the National Academy of Sciences of the United States of America. 110(50): 20129-20134.
195	SenT224.08	1	Senegal	PF3D7_1031000	PlasmoDB	Chang, H.H., Moss, E.L., Park, D.J., Ndiaye, D., Mboup, S., Volkman, S.K., Sabeti, P.C., Wirth, D.F., Neafsey, D.E., & Hartl, D.L. 2013. Malaria life cycle intensifies both natural selection and random genetic drift. Proceedings of the National Academy of Sciences of the United States of America. 110(50): 20129-20134.
196	SenT227.08	1	Senegal	PF3D7_1031000	PlasmoDB	Chang, H.H., Moss, E.L., Park, D.J., Ndiaye, D., Mboup, S., Volkman, S.K., Sabeti, P.C., Wirth, D.F., Neafsey, D.E., & Hartl, D.L. 2013. Malaria life cycle intensifies both natural selection and random genetic drift. Proceedings of the National Academy of Sciences of the United States of America. 110(50): 20129-20134.
197	SenT230.08	1	Senegal	PF3D7_1031000	PlasmoDB	Chang, H.H., Moss, E.L., Park, D.J., Ndiaye, D., Mboup, S., Volkman, S.K., Sabeti, P.C., Wirth, D.F., Neafsey, D.E., & Hartl, D.L. 2013. Malaria life cycle intensifies both natural selection and random genetic drift. Proceedings of the National Academy of Sciences of the United States of America. 110(50): 20129-20134.
198	SenT235.08	1	Senegal	PF3D7_1031000	PlasmoDB	Chang, H.H., Moss, E.L., Park, D.J., Ndiaye, D., Mboup, S., Volkman, S.K., Sabeti, P.C., Wirth, D.F., Neafsey, D.E., & Hartl, D.L. 2013. Malaria life cycle intensifies both natural selection and random genetic drift. Proceedings of the National Academy of Sciences of the United States of America. 110(50): 20129-20134.
199	SenT238.08	1	Senegal	PF3D7_1031000	PlasmoDB	Chang, H.H., Moss, E.L., Park, D.J., Ndiaye, D., Mboup, S., Volkman, S.K., Sabeti, P.C., Wirth, D.F., Neafsey, D.E., & Hartl, D.L. 2013. Malaria life cycle intensifies both natural selection and random genetic drift. Proceedings of the National Academy of Sciences of the United States of America. 110(50): 20129-20134.
200	SN01	1	Senegal	PF3D7_1031000	PlasmoDB	Otto, T.D., Böhme, U., Sanders, M., Reid, A., Bruske, E.I., Duffy, C.W., Bull, P.C., Pearson, R.D., Abdi, A., Dimonte, S., Stewart, L.B., Campino, S., Kekre, M., Hamilton, W.L., Claessens, A., Volkman, S.K., Ndiaye, D., Amambua-Ngwa, A., Diakite, M., Fairhurst, R.M., Conway, D.J., Franck, M., Newbold, C.I., Berriman, M. 2018. Long read assemblies of geographically dispersed Plasmodium falciparum …
201	Senegal_V34.04 cont1.4506	10	Senegal	ABGT01004506.1	BLAST WGS	BioProject PRJNA20865, Broad Institute
202	SD01	1	Sudan	PF3D7_1031000	PlasmoDB	Otto, T.D., Böhme, U., Sanders, M., Reid, A., Bruske, E.I., Duffy, C.W., Bull, P.C., Pearson, R.D., Abdi, A., Dimonte, S., Stewart, L.B., Campino, S., Kekre, M., Hamilton, W.L., Claessens, A., Volkman, S.K., Ndiaye, D., Amambua-Ngwa, A., Diakite, M., Fairhurst, R.M., Conway, D.J., Franck, M., Newbold, C.I., Berriman, M. 2018. Long read assemblies of geographically dispersed Plasmodium falciparum …
203	GB01049	7	Thailand	OK318571	Data generated in the present study
204	GB01050	7	Thailand	OK318572	Data generated in the present study
205	GB02018	2	Thailand	OK318573	Data generated in the present study
206	GB03027	2	Thailand	OK318574	Data generated in the present study
207	GB03030	2	Thailand	OK318575	Data generated in the present study
208	GB03057	2	Thailand	OK318576	Data generated in the present study
209	GB04002	7	Thailand	OK318577	Data generated in the present study
210	GB04018	7	Thailand	OK318578	Data generated in the present study
211	GB04020	2	Thailand	OK318579	Data generated in the present study
212	GB04021	2	Thailand	OK318580	Data generated in the present study
213	GB04023	2	Thailand	OK318581	Data generated in the present study
214	GB04024	4	Thailand	OK318582	Data generated in the present study
215	GB04025	5	Thailand	OK318583	Data generated in the present study
216	K1 cont1.832	6	Thailand	OK318584	Data generated in the present study
217	K165	2	Thailand	OK318585	Data generated in the present study
218	K185	2	Thailand	OK318586	Data generated in the present study
219	K205	2	Thailand	OK318587	Data generated in the present study
220	K215	1	Thailand	OK318588	Data generated in the present study
221	K386	6	Thailand	OK318589	Data generated in the present study
222	K389	2	Thailand	OK318590	Data generated in the present study
223	K391	2	Thailand	OK318591	Data generated in the present study
224	K392	1	Thailand	OK318592	Data generated in the present study
225	K402	2	Thailand	OK318593	Data generated in the present study
226	K403	1	Thailand	OK318594	Data generated in the present study
227	K58	2	Thailand	OK318595	Data generated in the present study
228	K60	2	Thailand	OK318596	Data generated in the present study
229	K64	2	Thailand	OK318597	Data generated in the present study
230	K66	2	Thailand	OK318598	Data generated in the present study
231	K74	2	Thailand	OK318599	Data generated in the present study
232	MH06	2	Thailand	OK318600	Data generated in the present study
233	MH07	2	Thailand	OK318601	Data generated in the present study
234	MH09	2	Thailand	OK318602	Data generated in the present study
235	MH10	2	Thailand	OK318603	Data generated in the present study
236	MH11	2	Thailand	OK318604	Data generated in the present study
237	MH18	3	Thailand	OK318605	Data generated in the present study
238	MH20	1	Thailand	OK318606	Data generated in the present study
239	MH24	6	Thailand	OK318607	Data generated in the present study
240	MH28	3	Thailand	OK318608	Data generated in the present study
241	MH32	2	Thailand	OK318609	Data generated in the present study
242	MH50	2	Thailand	OK318610	Data generated in the present study
243	MH51	2	Thailand	OK318611	Data generated in the present study
244	MH61	2	Thailand	OK318612	Data generated in the present study
245	MH65	2	Thailand	OK318613	Data generated in the present study
246	MH66	2	Thailand	OK318614	Data generated in the present study
247	PFMS1	1	Thailand	Unpublished sequence (Wu, Y., personal communication)	NCBI	Da, D.F., Dixit, S., Sattabonkot, J., Mu, J., Abate, L., Ramineni, B., Ouedraogo, J.B., MacDonald, N.J., Fay, M.P., Su, X.Z., Cohuet, A., and Wu, Y. 2013. Anti-Pfs25 human plasma reduces transmission of Plasmodium falciparum isolates that have diverse genetic backgrounds. Infection and immunity. 81(6): 1984-1989.
248	PFMS2	1	Thailand	Unpublished sequence (Wu, Y., personal communication)	NCBI	Da, D.F., Dixit, S., Sattabonkot, J., Mu, J., Abate, L., Ramineni, B., Ouedraogo, J.B., MacDonald, N.J., Fay, M.P., Su, X.Z., Cohuet, A., and Wu, Y. 2013. Anti-Pfs25 human plasma reduces transmission of Plasmodium falciparum isolates that have diverse genetic backgrounds. Infection and immunity. 81(6): 1984-1989.
249	PFMS3	2	Thailand	Unpublished sequence (Wu, Y., personal communication)	NCBI	Da, D.F., Dixit, S., Sattabonkot, J., Mu, J., Abate, L., Ramineni, B., Ouedraogo, J.B., MacDonald, N.J., Fay, M.P., Su, X.Z., Cohuet, A., and Wu, Y. 2013. Anti-Pfs25 human plasma reduces transmission of Plasmodium falciparum isolates that have diverse genetic backgrounds. Infection and immunity. 81(6): 1984-1989.
250	PFMS4	1	Thailand	Unpublished sequence (Wu, Y., personal communication)	NCBI	Da, D.F., Dixit, S., Sattabonkot, J., Mu, J., Abate, L., Ramineni, B., Ouedraogo, J.B., MacDonald, N.J., Fay, M.P., Su, X.Z., Cohuet, A., and Wu, Y. 2013. Anti-Pfs25 human plasma reduces transmission of Plasmodium falciparum isolates that have diverse genetic backgrounds. Infection and immunity. 81(6): 1984-1989.
251	PFMS5	1	Thailand	Unpublished sequence (Wu, Y., personal communication)	NCBI	Da, D.F., Dixit, S., Sattabonkot, J., Mu, J., Abate, L., Ramineni, B., Ouedraogo, J.B., MacDonald, N.J., Fay, M.P., Su, X.Z., Cohuet, A., and Wu, Y. 2013. Anti-Pfs25 human plasma reduces transmission of Plasmodium falciparum isolates that have diverse genetic backgrounds. Infection and immunity. 81(6): 1984-1989.
252	RN122	1	Thailand	OK318615	Data generated in the present study
253	RN129	2	Thailand	OK318616	Data generated in the present study
254	RN130	2	Thailand	OK318617	Data generated in the present study
255	RN131	2	Thailand	OK318618	Data generated in the present study
256	RN133	2	Thailand	OK318619	Data generated in the present study
257	RN19	2	Thailand	OK318620	Data generated in the present study
258	RN26	3	Thailand	OK318621	Data generated in the present study
259	RN28	1	Thailand	OK318622	Data generated in the present study
260	RN31	2	Thailand	OK318623	Data generated in the present study
261	RN36	1	Thailand	OK318624	Data generated in the present study
262	RN63	1	Thailand	OK318625	Data generated in the present study
263	RN66	2	Thailand	OK318626	Data generated in the present study
264	RN68	2	Thailand	OK318627	Data generated in the present study
265	RN70	2	Thailand	OK318628	Data generated in the present study
266	RN72	2	Thailand	OK318629	Data generated in the present study
267	T9_94	2	Thailand	PF3D7_1031000	PlasmoDB	Dominic Kwiatkowski, Oxford / Wellcome Trust Sanger Institute
268	TD504	2	Thailand	OK318630	Data generated in the present study
269	TD508	2	Thailand	OK318631	Data generated in the present study
270	TD510	3	Thailand	OK318632	Data generated in the present study
271	TD515	2	Thailand	OK318633	Data generated in the present study
272	TD529	2	Thailand	OK318634	Data generated in the present study
273	TD530	2	Thailand	OK318635	Data generated in the present study
274	TD531	2	Thailand	OK318636	Data generated in the present study
275	TD533	2	Thailand	OK318637	Data generated in the present study
276	TD542	2	Thailand	OK318638	Data generated in the present study
277	TD554	2	Thailand	OK318639	Data generated in the present study
278	TD556	3	Thailand	OK318640	Data generated in the present study
279	UB07	2	Thailand	OK318641	Data generated in the present study
280	UB14	2	Thailand	OK318642	Data generated in the present study
281	UB22	3	Thailand	OK318643	Data generated in the present study
282	UB27	2	Thailand	OK318644	Data generated in the present study
283	UB28	2	Thailand	OK318645	Data generated in the present study
284	UB50	2	Thailand	OK318646	Data generated in the present study
285	UB51	1	Thailand	OK318647	Data generated in the present study
286	UB52	2	Thailand	OK318648	Data generated in the present study
287	UB58	2	Thailand	OK318649	Data generated in the present study
288	UB59	2	Thailand	OK318650	Data generated in the present study
289	UB82	2	Thailand	OK318651	Data generated in the present study
290	UB84	2	Thailand	OK318652	Data generated in the present study
291	UB85	2	Thailand	OK318653	Data generated in the present study
292	TG01	1	Togo	PF3D7_1031000	PlasmoDB	Otto, T.D., Böhme, U., Sanders, M., Reid, A., Bruske, E.I., Duffy, C.W., Bull, P.C., Pearson, R.D., Abdi, A., Dimonte, S., Stewart, L.B., Campino, S., Kekre, M., Hamilton, W.L., Claessens, A., Volkman, S.K., Ndiaye, D., Amambua-Ngwa, A., Diakite, M., Fairhurst, R.M., Conway, D.J., Franck, M., Newbold, C.I., Berriman, M. 2018. Long read assemblies of geographically dispersed Plasmodium falciparum …
293	GN01	1	Uganda	PF3D7_1031000	PlasmoDB	Otto, T.D., Böhme, U., Sanders, M., Reid, A., Bruske, E.I., Duffy, C.W., Bull, P.C., Pearson, R.D., Abdi, A., Dimonte, S., Stewart, L.B., Campino, S., Kekre, M., Hamilton, W.L., Claessens, A., Volkman, S.K., Ndiaye, D., Amambua-Ngwa, A., Diakite, M., Fairhurst, R.M., Conway, D.J., Franck, M., Newbold, C.I., Berriman, M. 2018. Long read assemblies of geographically dispersed Plasmodium falciparum …
294	Palo_Alto/Uganda cont1.1754	1	Uganda	AOPT01001754.1	BLAST WGS	BioProject PRJNA67499, Broad Institute
295	UGK_396.1	1	Uganda	PF3D7_1031000	PlasmoDB	Dan Neafsey, Broad Institute
296	UGK_408.2	1	Uganda	PF3D7_1031000	PlasmoDB	Dan Neafsey, Broad Institute
297	UGK_432.4	1	Uganda	PF3D7_1031000	PlasmoDB	Dan Neafsey, Broad Institute
298	UGK_443.2	1	Uganda	PF3D7_1031000	PlasmoDB	Dan Neafsey, Broad Institute
299	UGK_659.1	1	Uganda	PF3D7_1031000	PlasmoDB	Dan Neafsey, Broad Institute
300	UGK_674.4	1	Uganda	PF3D7_1031000	PlasmoDB	Dan Neafsey, Broad Institute
301	UGK_730.2	1	Uganda	PF3D7_1031000	PlasmoDB	Dan Neafsey, Broad Institute
302	UGK_815.1	1	Uganda	PF3D7_1031000	PlasmoDB	Dan Neafsey, Broad Institute
303	UGT5.1 cont1.336	1	Uganda	AMYP01003364.1	BLAST WGS	BioProject PRJNA176388, Broad Institute
304	Vietnam Oak-Knoll (FVO) cont1.2799	2	Vietnam	AOPP01002799.1	BLAST WGS	BioProject PRJNA67477, Broad Institute
305	V1_S	3	Vietnam	PF3D7_1031000	PlasmoDB	Dominic Kwiatkowski, Oxford / Wellcome Trust Sanger Institute
306	VN	2	Vietnam	AF179423.1	BLAST nucleotide	Li,X.R., Yu,X.B., Luo,S.H., Shan,Z.X., Fang,J.M. and Xu,J. Sequence of Plasmodium falciparum gene for surface protein Pfs25. Unpublished.
307	VS/1 cont1.1459	11	Vietnam	ABGS01001459.1	BLAST WGS	BioProject PRJNA20867, Broad Institute
