# Supplementary material for: Global diversity of the gene encoding the Pfs25 protein—a Plasmodium falciparum transmission-blocking vaccine candidate
Source: Parasit Vectors. 2021 Nov 8;14:571. doi: 10.1186/s13071-021-05078-6 (PMC8574928; doi:10.1186/s13071-021-05078-6)
Supplement: Supplementary file 3 — Additional file 3: Table S2. Allelic distribution of the Pfs25 gene in Plasmodium falciparum from Thailand. Abbreviations: H, the number of haplotypes; Hd, haplotype diversity index; SD, standard deviation. [file 13071_2021_5078_MOESM3_ESM.xlsx]

## Sheet: Sheet1
Population	n	H	Hd ± SD	H1	H2	H3	H4	H5	H6	H7
Mae Hong Son	15	4	0.467 ± 0.148	1	11	2	0	0	1	0
				0.07	0.73	0.13	0	0	0.07	0
Taka	6	2	0.533 ± 0.172	4	2	0	0	0	0	0
				0.67	0.33	0	0	0	0	0
Kanchanaburi	16	3	0.508 ± 0.126	3	11	0	0	0	2	0
				0.18	0.69	0	0	0	0.13	0
Ranong	15	3	0.514 ± 0.116	4	10	1	0	0	0	0
				0.27	0.66	0.07	0	0	0	0
Trat	11	2	0.327 ± 0.153	0	9	2	0	0	0	0
				0	0.82	0.18	0	0	0	0
Ubon Ratchathani	13	3	0.295 ± 0.156	1	11	1	0	0	0	0
				0.08	0.84	0.08	0	0	0	0
Yala	13	4	0.654 ± 0.106	0	7	0	1	1	0	4
				0	0.54	0	0.08	0.08	0	0.31
All samples	89	7	0.507 ± 0.059	13	61	6	1	1	3	4
				0.15	0.69	0.07	0.01	0.01	0.03	0.04
aData were obtained from Da et al. (2013). [Ref 10]
