# Supplementary material for: Global diversity of the gene encoding the Pfs25 protein—a Plasmodium falciparum transmission-blocking vaccine candidate
Source: Parasit Vectors. 2021 Nov 8;14:571. doi: 10.1186/s13071-021-05078-6 (PMC8574928; doi:10.1186/s13071-021-05078-6)
Supplement: Supplementary file 5 — Additional file 5: Table S3 Nucleotide diversity and signature of natural selection in Pfs25 in the global population of Plasmodium falciparum. Abbreviations: n, number of samples, H, the number of haplotypes; Hd, haplotype diversity index; SNP, total number of single-nucleotide polymorphism sites; nsSNP, non-synonymous SNP; ssSNP, synonymous SNP; k, average pairwise nucleotide difference between sequences; π, average nucleotide diversity at each locus; nd, not determined because of insufficient sequence data. [file 13071_2021_5078_MOESM5_ESM.xlsx]

## Sheet: Table S3
Origin	n	H	Hd ±SD	SNP	nsSNP	sSNP	k	π±SD	Tajima’s D	Fu and Li’s D*	Fu and Li’s F*	z
Asiaa	105	8	0.564 ± 0.049	8	6	2	0.726	0.00111 ± 0.00014	-1.26649	-1.99461	-2.06811	0.8
									P > 0.10	0.10 > P > 0.05	0.10 > P > 0.05	P = 0.43
Thailand	89	7	0.400 ± 0.237	6	4	2	0.623	0.00095 ± 0.00014	-1.08677	-0.75414	-1.01903	0.45
									P > 0.10	P > 0.10	P > 0.10	P = 0.66
Cambodia	5	2	0.400 ± 0.237	2	2	0	0.8	0.00122 ± 0.00073	-0.97256	-0.97256	-0.9544	1.44
									P > 0.10	P > 0.10	P > 0.10	P = 0.15
People’s Republic of China	2	1	0	0	0	0	0	0	nd	nd	nd	0
												P = 1.00
India	2	2	1.000 ± 0.500	2	2	0	2	0.00306 ± 0.00153	nd	nd	nd	1.41
												P = 0.16
Vietnam	4	3	0.833 ± 0.222	3	3	0	1.667	0.00255 ± 0.00092	0.16766	0.16766	0.14992	1.85
									P > 0.10	P > 0.10	P > 0.10	P = 0.07
Africab	173	3	0.034 ± 0.019	2	1	1	0.035	0.00005 ± 0.00003	-1.25871	-1.19341	-1.42933	-0.45
									P > 0.10	P > 0.10	P > 0.10	P = 0.65
Gambia	65	2	0.061 ± 0.040	1	1	0	0.061	0.00009 ± 0.00006	-0.89732	0.52193	0.12296	1
									P > 0.10	P > 0.10	P > 0.10	P= 0.32
Mali	24	1	0	0	0	0	0	0	nd	nd	nd	0
												P = 1.00
Senegal	66	2	0.030 ± 0.029	1	0	1	0.03	0.00005 ± 0.00004	-1.07373	-1.9202	-1.93912	-1.04
									P > 0.10	0.10 > P > 0.05	0.10 > P > 0.05	P = 0.30
Uganda	11	1	0	0	0	0	0	0	nd	nd	nd	0
												P = 1.00
South and Central Americac	29	3	0.197 ± 0.095	2	2	0	0.202	0.00031 ± 0.00015	-1.24882	-0.72622	-1.00802	1.42
									P > 0.10	P > 0.10	P > 0.10	P = 0.16
Brazil	4	3	0.833 ± 0.222	2	2	0	1.167	0.00178 ± 0.00056	0.59158	0.59158	0.50356	1.5
									P > 0.10	P > 0.10	P > 0.10	P = 0.14
French Guiana	23	1	0	0	0	0	0	0	nd	nd	nd	0
												P = 1.00
Total	307	11	0.456 ± 0.028	10	7	3	0.559	0.00085 ± 0.00007	-1.43957	-2.78081	-2.74867	1.01
									P > 0.10	P < 0.05**	P < 0.05**	P = 0.31
a three Pfs25 sequences of P. falciparum isolates from Laos (n = 1), Malaysia (n=1), and Philippines (n = 1) were included.
b seven Pfs25 sequences of P. falciparum isolates from Congo (n = 1), Ghana (n = 1), Guinea (n = 1), Kenya (n=1), Sudan (n = 1), Togo (n = 1), and that of the P. falciparum 3D7 were included.
c two Pfs25 sequences of P. falciparum isolates from El Salvador (n = 1) and Honduras (n = 1) were included.
** statistically significant
