# Supplementary material for: Global diversity of the gene encoding the Pfs25 protein—a Plasmodium falciparum transmission-blocking vaccine candidate
Source: Parasit Vectors. 2021 Nov 8;14:571. doi: 10.1186/s13071-021-05078-6 (PMC8574928; doi:10.1186/s13071-021-05078-6)
Supplement: Supplementary file 8 — Additional file 8: Table S4. a The list of SNPs in Pfs25 from the MalariaGen database [89]. *SNPs detected the present study. Gray and blue boxes indicate SNPs specific to P. falciparum isolates in Africa and Asia regions. b The geographical distributions of the P. falciparum isolates with polymorphic SNPs in Pfs25 in the MalariaGen database. c The estimated proportions of the H1 and non-H1 haplotypes of Pfs25 in P. falciparum populations in three continents (Asia, Africa, and South America). [file 13071_2021_5078_MOESM8_ESM.xlsx]

## Sheet: Sheet1
a
				Alternative allele			Amino Acid Residue	Number of isolates	Allele	Columbia	Peru	Benin	Burkina Faso	Cameroon	Gambia	Ghana	Guinea	Ivory Coast	Mali	Mauritania	Nigeria	Senegal	Congo DR	Ethiopia	Kenya	Madagascar	Malawi	Tanzania	Uganda	Bangladesh	Myanmar	Thailand	Cambodia	Laos	Vietnam	Indonesia	PNG	Returning travellers	Lab samples
POS on Pfs25	#CHROM	POS on ch 10	allele of 3D7	(SNP)	Codon	Type of SNPs	& Position	with SNPs	Frequency	(n=16)	(n=23)	(n=102)	(n=57)	(n=239)	(n=277)	(n=1003)	(n=197)	(n=70)	(n=449)	(n=86)	(n=42)	(n=86)	(n=366)	(n=34)	(n=129)	(n=25)	(n=351)	(n=350)	(n=14)	(n=93)	(n=250)	(n= 962+28 )	(n=1214 )	(n=131 )	(n= 264)	(n=92 )	(n=139 )	(n=8 )	(n=16 )
19	Pf3D7_10_v3	1254052	T	C	Ttg/Ctg	synonymous SNP	L7	1	0.0140588								1
30	Pf3D7_10_v3	1254041	C	T	ttC/ttT	synonymous SNP	F10	2	0.0281175										2
66	Pf3D7_10_v3	1254005	G	A	gcG/gcA	synonymous SNP	A22	2	0.0281175							1							1
95	Pf3D7_10_v3	1253976	G	A	aGa/aAa	non-synonymous SNP	R32K	1	0.0140588						1
117*	Pf3D7_10_v3	1253954	T	C	agT/agC	synonymous SNP	S39	239	3.36004							1															9	98		8	17	65	41
168	Pf3D7_10_v3	1253903	A	G	gaA/gaG	synonymous SNP	E56	1	0.0140588																							1
171	Pf3D7_10_v3	1253900	A	G	acA/acG	synonymous SNP	T57	3	0.0421763															3
187	Pf3D7_10_v3	1253884	C	G	Ctg/Gtg	non-synonymous SNP	L63V	19	0.267117					1		6	2		5								4	1
191	Pf3D7_10_v3	1253880	A	G	aAa/aGa	non-synonymous SNP	K64R	1	0.0140588							1
222	Pf3D7_10_v3	1253849	T	C	tgT/tgC	synonymous SNP	C74	1	0.0140588														1
264	Pf3D7_10_v3	1253807	T	A	gtT/gtA	synonymous SNP	V88	1	0.0140588					1
273	Pf3D7_10_v3	1253798	T	C	gcT/gcC	synonymous SNP	A91	1	0.0140588													1
282	Pf3D7_10_v3	1253789	T	C	tgT/tgC	synonymous SNP	C94	1	0.0140588																		1
288	Pf3D7_10_v3	1253783	T	A	ctT/ctA	synonymous SNP	L96	1	0.0140588										1
294	Pf3D7_10_v3	1253777	T	C	taT/taC	synonymous SNP	Y98	1	0.0140588										1
301	Pf3D7_10_v3	1253770	G	C	Gta/Cta	non-synonymous SNP	V101L	2	0.0281175					2
311	Pf3D7_10_v3	1253760	T	C	gTt/gCt	non-synonymous SNP	V104A	1	0.0140588										1
316	Pf3D7_10_v3	1253755	A	G	Ata/Gta	non-synonymous SNP	I106V	1	0.0140588																												1
339	Pf3D7_10_v3	1253732	A	C	gtA/gtC	synonymous SNP	V113	1	0.0140588										1
377	Pf3D7_10_v3	1253694	A	C	aAt/aCt	non-synonymous SNP	N126T	7	0.0984114							6												1
392*	Pf3D7_10_v3	1253679	G	C	gGa/gCa	non-synonymous SNP	G131A	2321	32.6304	1	1			6		1			3	1					4		1	3		75	196	754	930	106	225		4		10
393	Pf3D7_10_v3	1253678	A	G	ggA/ggG	synonymous SNP	G131	2	0.0281175							1			1
394	Pf3D7_10_v3	1253677	G	A	Gtt/Att	non-synonymous SNP	V132I	16	0.22494					3									1				8	4
402	Pf3D7_10_v3	1253669	A	T	tcA/tcT	synonymous SNP	S134	1	0.0140588							1
427	Pf3D7_10_v3	1253644	G	A	Gta/Ata	non-synonymous SNP	V143I	3	0.0421763			1				2
428*	Pf3D7_10_v3	1253643	T	C	gTa/gCa	non-synonymous SNP	V143A	555	7.80261	4				1		1									4					21	16	120	284	17	28	13	46
465	Pf3D7_10_v3	1253606	C	G	acC/acG	synonymous SNP	T155	3	0.0421763																1		1			1
474	Pf3D7_10_v3	1253597	A	T	tcA/tcT	synonymous SNP	S158	2	0.0281175																		2
519*	Pf3D7_10_v3	1253552	A	G	ggA/ggG	synonymous SNP	G173	1	0.0140588							1
522	Pf3D7_10_v3	1253549	T	A	atT/atA	synonymous SNP	I174	2	0.0281175							2
600	Pf3D7_10_v3	1253471	T	A	atT/atA	synonymous SNP	I200	3	0.0421763							3
607	Pf3D7_10_v3	1253464	C	T	Cta/Tta	synonymous SNP	L203	1	0.0140588					1
613	Pf3D7_10_v3	1253458	A	G	Att/Gtt	non-synonymous SNP	I205V	1	0.0140588																					1
615	Pf3D7_10_v3	1253456	T	C	atT/atC	synonymous SNP	I205	1	0.0140588							1
625	Pf3D7_10_v3	1253446	C	A	Cta/Ata	non-synonymous SNP	L209I	3	0.0421763							3
639	Pf3D7_10_v3	1253432	C	T	tgC/tgT	synonymous SNP	C213	1	0.0140588							1
651*	Pf3D7_10_v3	1253420	G	A	atG/atA	non-synonymous SNP	M217I	2	0.0281175						2
b
	Columbia	Peru	Benin	Burkina Faso	Cameroon	Gambia	Ghana	Guinea	Ivory Coast	Mali	Mauritania	Nigeria	Senegal	Congo DR	Ethiopia	Kenya	Madagascar	Malawi	Tanzania	Uganda	Bangladesh	Myanmar	Thailand	Cambodia	Laos	Vietnam	Indonesia	PNG	Returning travellers	Lab samples
Number of P. falciparum	16	23	102	57	239	277	1003	197	70	449	86	42	86	366	34	129	25	351	350	14	93	250	990	1214	131	264	92	139	8	16
Number of P. falciparum with at least one SNP	5	1	1	0	14	3	31	3	0	15	1	0	1	3	3	5	0	17	9	0	76	203	798	962	114	237	77	88	0	10
% non H1 Haplotype	31.25	4.34783	0.980392	0	5.85774	1.08303	3.09073	1.52284	0	3.34076	1.16279	0	1.16279	0.819672	8.82353	3.87597	0	4.8433	2.57143	0	81.7204	81.2	80.6061	79.2422	87.0229	89.7727	83.6957	63.3094	0	62.5
% H1 Haplotype	68.75	95.6522	99.0196	100	94.1423	98.917	96.9093	98.4772	100	96.6592	98.8372	100	98.8372	99.1803	91.1765	96.124	100	95.1567	97.4286	100	18.2796	18.8	19.3939	20.7578	12.9771	10.2273	16.3043	36.6906	100	37.5
c
	South America	Africa	Asia	Returning travellers	Lab samples	Total
Number of P. falciparum	39	3877	3173	8	16	7113
Number of P. falciparum with at least one SNP	6	106	2555	0	10	2677
% non H1 Haplotype	15.3846	2.73407	80.5232	0	62.5	37.6353
% H1 Haplotype	84.6154	97.2659	19.4768	100	37.5	62.3647
